# Supplementary material for: Diastereodivergent nucleophile–nucleophile alkene chlorofluorination
Source: Nat Chem. 2024 Jul 1;16(10):1647–55. doi: 10.1038/s41557-024-01561-6 (PMC11446824; doi:10.1038/s41557-024-01561-6)
Supplement: Supplementary file 2 — Crystallographic data for compound 32b (CCDC reference 2235848). [file 41557_2024_1561_MOESM2_ESM.cif]

data_sd_3_1018
_audit_creation_date               2023-01-18
_audit_creation_method
;
Olex2 1.5
(compiled 2022.04.07 svn.rca3783a0 for OlexSys, GUI svn.r6498)
;
_shelx_SHELXL_version_number       '2017/1'
_audit_contact_author_address      ?
_audit_contact_author_email        ?
_audit_contact_author_name         ''
_audit_contact_author_phone        ?
_publ_contact_author_id_orcid      ?
_publ_section_references
;
Dolomanov, O.V., Bourhis, L.J., Gildea, R.J, Howard, J.A.K. & Puschmann, H.
 (2009), J. Appl. Cryst. 42, 339-341.

Sheldrick, G.M. (2015). Acta Cryst. A71, 3-8.

Sheldrick, G.M. (2015). Acta Cryst. C71, 3-8.
;
_chemical_name_common              ?
_chemical_name_systematic          ?
_chemical_formula_moiety           'C11 H13 Cl F N O2 S'
_chemical_formula_sum              'C11 H13 Cl F N O2 S'
_chemical_formula_weight           277.73
_chemical_melting_point            ?
loop_
  _atom_type_symbol
  _atom_type_description
  _atom_type_scat_dispersion_real
  _atom_type_scat_dispersion_imag
  _atom_type_scat_source
 'C' 'C' 0.0033 0.0016 'International Tables Vol C Tables 4.2.6.8 and 6.1.1.4'
 'H' 'H' 0.0000 0.0000 'International Tables Vol C Tables 4.2.6.8 and 6.1.1.4'
 'Cl' 'Cl' 0.1484 0.1585 'International Tables Vol C Tables 4.2.6.8 and 6.1.1.4'
 'F' 'F' 0.0171 0.0103 'International Tables Vol C Tables 4.2.6.8 and 6.1.1.4'
 'N' 'N' 0.0061 0.0033 'International Tables Vol C Tables 4.2.6.8 and 6.1.1.4'
 'O' 'O' 0.0106 0.0060 'International Tables Vol C Tables 4.2.6.8 and 6.1.1.4'
 'S' 'S' 0.1246 0.1234 'International Tables Vol C Tables 4.2.6.8 and 6.1.1.4'

_shelx_space_group_comment
;
The symmetry employed for this shelxl refinement is uniquely defined
by the following loop, which should always be used as a source of
symmetry information in preference to the above space-group names.
They are only intended as comments.
;
_space_group_crystal_system        'monoclinic'
_space_group_IT_number             14
_space_group_name_H-M_alt          'P 1 21/c 1'
_space_group_name_Hall             '-P 2ybc'
loop_
  _space_group_symop_operation_xyz
 'x, y, z'
 '-x, y+1/2, -z+1/2'
 '-x, -y, -z'
 'x, -y-1/2, z-1/2'

_cell_length_a                     9.7517(4)
_cell_length_b                     16.9976(8)
_cell_length_c                     7.8143(3)
_cell_angle_alpha                  90
_cell_angle_beta                   110.7500(10)
_cell_angle_gamma                  90
_cell_volume                       1211.25(9)
_cell_formula_units_Z              4
_cell_measurement_reflns_used      9824
_cell_measurement_temperature      100
_cell_measurement_theta_max        27.82
_cell_measurement_theta_min        2.23
_shelx_estimated_absorpt_T_max     0.953
_shelx_estimated_absorpt_T_min     0.849
_exptl_absorpt_coefficient_mu      0.489
_exptl_absorpt_correction_T_max    0.7456
_exptl_absorpt_correction_T_min    0.6022
_exptl_absorpt_correction_type     multi-scan
_exptl_absorpt_process_details    
 'SADABS-2016/2 (Bruker,2016/2) was used for absorption correction. wR2(int) was 0.1356 before and 0.0760 after correction. The Ratio of minimum to maximum transmission is 0.8077. The \l/2 correction factor is Not present.'
_exptl_absorpt_special_details     ?
_exptl_crystal_colour              'clear colourless'
_exptl_crystal_colour_lustre       clear
_exptl_crystal_colour_modifier     .
_exptl_crystal_colour_primary      colourless
_exptl_crystal_density_diffrn      1.523
_exptl_crystal_density_meas        ?
_exptl_crystal_density_method      ?
_exptl_crystal_description         plank
_exptl_crystal_F_000               576
_exptl_crystal_size_max            0.346
_exptl_crystal_size_mid            0.22
_exptl_crystal_size_min            0.1
_exptl_transmission_factor_max     ?
_exptl_transmission_factor_min     ?
_diffrn_reflns_av_R_equivalents    0.0382
_diffrn_reflns_av_unetI/netI       0.0156
_diffrn_reflns_Laue_measured_fraction_full  0.998
_diffrn_reflns_Laue_measured_fraction_max  0.999
_diffrn_reflns_limit_h_max         12
_diffrn_reflns_limit_h_min         -12
_diffrn_reflns_limit_k_max         22
_diffrn_reflns_limit_k_min         -22
_diffrn_reflns_limit_l_max         10
_diffrn_reflns_limit_l_min         -10
_diffrn_reflns_number              53497
_diffrn_reflns_point_group_measured_fraction_full  0.998
_diffrn_reflns_point_group_measured_fraction_max  0.999
_diffrn_reflns_theta_full          25.242
_diffrn_reflns_theta_max           27.484
_diffrn_reflns_theta_min           2.233
_diffrn_ambient_temperature        100.0
_diffrn_detector                   'Bruker PHOTON III C7'
_diffrn_detector_area_resol_mean   ?
_diffrn_detector_type              CPAD
_diffrn_measured_fraction_theta_full  0.998
_diffrn_measured_fraction_theta_max  0.999
_diffrn_measurement_device         'Bruker D8 Venture dual source kappa CPAD'
_diffrn_measurement_device_type    'Bruker D8 Venture'
_diffrn_measurement_method         '\f and \w-scan'
_diffrn_radiation_monochromator    'focusing mirrors'
_diffrn_radiation_probe            X-ray
_diffrn_radiation_type             MoK\a
_diffrn_radiation_wavelength       0.71073
_diffrn_source                     'microfocus sealed X-ray tube'
_diffrn_source_type                'Incoatec I\uS microsource'
_diffrn_special_details            ?
_diffrn_standards_number           0
_reflns_Friedel_coverage           0.000
_reflns_Friedel_fraction_full      .
_reflns_Friedel_fraction_max       .
_reflns_number_gt                  2530
_reflns_number_total               2773
_reflns_special_details
;
 Reflections were merged by SHELXL according to the crystal
 class for the calculation of statistics and refinement.
 
 _reflns_Friedel_fraction is defined as the number of unique
 Friedel pairs measured divided by the number that would be
 possible theoretically, ignoring centric projections and
 systematic absences.
;
_reflns_threshold_expression       'I > 2\s(I)'
_computing_cell_refinement         'SAINT v8.37A (Bruker, 2015)'
_computing_data_collection         'Bruker SC-XRD Suite'
_computing_data_reduction          'SAINT v8.37A (Bruker, 2015)'
_computing_molecular_graphics      'Olex2 1.5 (Dolomanov et al., 2009)'
_computing_publication_material    'Olex2 1.5 (Dolomanov et al., 2009)'
_computing_structure_refinement    'ShelXL (Sheldrick, 2015)'
_computing_structure_solution      'ShelXT (Sheldrick, 2015)'
_refine_diff_density_max           0.356
_refine_diff_density_min           -0.385
_refine_diff_density_rms           0.047
_refine_ls_extinction_coef         .
_refine_ls_extinction_method       none
_refine_ls_goodness_of_fit_ref     1.113
_refine_ls_hydrogen_treatment      constr
_refine_ls_matrix_type             full
_refine_ls_number_parameters       218
_refine_ls_number_reflns           2773
_refine_ls_number_restraints       212
_refine_ls_R_factor_all            0.0352
_refine_ls_R_factor_gt             0.0304
_refine_ls_restrained_S_all        1.087
_refine_ls_shift/su_max            0.001
_refine_ls_shift/su_mean           0.000
_refine_ls_structure_factor_coef   Fsqd
_refine_ls_weighting_details      
 'w=1/[\s^2^(Fo^2^)+(0.0288P)^2^+0.8062P] where P=(Fo^2^+2Fc^2^)/3'
_refine_ls_weighting_scheme        calc
_refine_ls_wR_factor_gt            0.0738
_refine_ls_wR_factor_ref           0.0761
_refine_special_details
;
 The substituted pyrrole group is disordered and has been modelled in two 
 positions with a refined occupancy ratio of 0.845:0.155(3). Equivalent atom
 distances in the major and minor component (e.g. C9-Cl1 and C9A-Cl1A) have
 been restrained to be the same (SADI) and due to close proximity equivalent
 atoms in the major and minor component have been restrained to have the same
 ADP (SIMU).

 The hydrogen atoms on C7 are also disordered, due to spinning, and have been 
 modelled in two positions, using AFIX 123, each component has a constrained
 occupancy of 0.5 and has been refined using a riding model.
;
_olex2_refinement_description
;
1. Restrained distances
 C9-C10 \\sim C9A-C10A
 with sigma of 0.005
 C10-F1 \\sim C10A-F1A
 with sigma of 0.01
 C9-Cl1 \\sim C9A-Cl1A
 with sigma of 0.01
 C8-C9 \\sim C8A-C9A
 with sigma of 0.005
 C11-C10 \\sim C11A-C10A
 with sigma of 0.005
 N1-C8 \\sim N1A-C8A
 with sigma of 0.01
 N1-C11 \\sim N1A-C11A
 with sigma of 0.01
 S1-N1 \\sim S1-N1A
 with sigma of 0.01
2. Uiso/Uaniso restraints and constraints
C8 \\sim C8A \\sim C9 \\sim C9A \\sim C10 \\sim C10A \\sim C11 \\sim C11A \\sim
Cl1 \\sim Cl1A \\sim F1 \\sim F1A \\sim N1 \\sim N1A: within 2A with sigma of
0.005 and sigma for terminal atoms of 0.01 within 2A
3. Others
 Sof(C8A)=Sof(H8AA)=Sof(H8AB)=Sof(C9A)=Sof(H9A)=Sof(C10A)=Sof(H10A)=Sof(C11A)=
 Sof(H11C)=Sof(H11D)=Sof(Cl1A)=Sof(F1A)=Sof(N1A)=1-FVAR(1)
 Sof(C8)=Sof(H8A)=Sof(H8B)=Sof(C9)=Sof(H9)=Sof(C10)=Sof(H10)=Sof(C11)=
 Sof(H11A)=Sof(H11B)=Sof(Cl1)=Sof(F1)=Sof(N1)=FVAR(1)
 Fixed Sof: H7A(0.5) H7B(0.5) H7C(0.5) H7D(0.5) H7E(0.5) H7F(0.5)
4.a Ternary CH refined with riding coordinates:
 C9(H9), C9A(H9A), C10(H10), C10A(H10A)
4.b Secondary CH2 refined with riding coordinates:
 C8(H8A,H8B), C8A(H8AA,H8AB), C11(H11A,H11B), C11A(H11C,H11D)
4.c Aromatic/amide H refined with riding coordinates:
 C2(H2), C3(H3), C5(H5), C6(H6)
4.d Disordered Me refined with riding coordinates:
 C7(H7A,H7B,H7C,H7D,H7E,H7F)
;
_atom_sites_solution_hydrogens     geom
_atom_sites_solution_primary       dual
_atom_sites_solution_secondary     difmap
loop_
  _atom_site_label
  _atom_site_type_symbol
  _atom_site_fract_x
  _atom_site_fract_y
  _atom_site_fract_z
  _atom_site_U_iso_or_equiv
  _atom_site_adp_type
  _atom_site_occupancy
  _atom_site_site_symmetry_order
  _atom_site_calc_flag
  _atom_site_refinement_flags_posn
  _atom_site_refinement_flags_adp
  _atom_site_refinement_flags_occupancy
  _atom_site_disorder_assembly
  _atom_site_disorder_group
 C1 C 0.48361(16) 0.66293(9) 0.62806(19) 0.0168(3) Uani 1 1 d . . . . .
 C2 C 0.50221(18) 0.73906(9) 0.6973(2) 0.0220(3) Uani 1 1 d . . . . .
 H2 H 0.421255 0.774096 0.668334 0.026 Uiso 1 1 calc R . . . .
 C3 C 0.64090(19) 0.76306(11) 0.8093(2) 0.0289(4) Uani 1 1 d . . . . .
 H3 H 0.654360 0.815219 0.856004 0.035 Uiso 1 1 calc R . . . .
 C4 C 0.76062(18) 0.71263(11) 0.8549(2) 0.0288(4) Uani 1 1 d . . . . .
 C5 C 0.73902(17) 0.63638(11) 0.7839(2) 0.0256(3) Uani 1 1 d . . . . .
 H5 H 0.819826 0.601212 0.813598 0.031 Uiso 1 1 calc R . . . .
 C6 C 0.60181(17) 0.61118(9) 0.6708(2) 0.0206(3) Uani 1 1 d . . . . .
 H6 H 0.588407 0.559207 0.623015 0.025 Uiso 1 1 calc R . . . .
 C7 C 0.9104(2) 0.73951(15) 0.9780(3) 0.0441(5) Uani 1 1 d . . . . .
 H7A H 0.980766 0.696418 0.994879 0.066 Uiso 0.5 1 calc R . P . .
 H7B H 0.941236 0.784541 0.921993 0.066 Uiso 0.5 1 calc R . P . .
 H7C H 0.906650 0.755065 1.096968 0.066 Uiso 0.5 1 calc R . P . .
 H7D H 0.905002 0.794265 1.014347 0.066 Uiso 0.5 1 calc R . P . .
 H7E H 0.944532 0.706142 1.087234 0.066 Uiso 0.5 1 calc R . P . .
 H7F H 0.979118 0.735617 0.912259 0.066 Uiso 0.5 1 calc R . P . .
 C8 C 0.2853(3) 0.50154(16) 0.6727(3) 0.0192(5) Uani 0.845(3) 1 d D U P A 1
 H8A H 0.392641 0.496600 0.704270 0.023 Uiso 0.845(3) 1 calc R . P A 1
 H8B H 0.235225 0.463241 0.575074 0.023 Uiso 0.845(3) 1 calc R . P A 1
 C8A C 0.219(3) 0.6254(14) 0.768(4) 0.0201(15) Uani 0.155(3) 1 d D U P A 2
 H8AA H 0.133913 0.661069 0.714850 0.024 Uiso 0.155(3) 1 calc R . P A 2
 H8AB H 0.305155 0.656327 0.842670 0.024 Uiso 0.155(3) 1 calc R . P A 2
 C9 C 0.2432(2) 0.48891(11) 0.8391(2) 0.0213(4) Uani 0.845(3) 1 d D U P A 1
 H9 H 0.308681 0.449549 0.924621 0.026 Uiso 0.845(3) 1 calc R . P A 1
 C9A C 0.1842(9) 0.5604(5) 0.8788(14) 0.0213(13) Uani 0.155(3) 1 d D U P A 2
 H9A H 0.189006 0.581077 1.000578 0.026 Uiso 0.155(3) 1 calc R . P A 2
 C10 C 0.2607(2) 0.57001(11) 0.9253(2) 0.0214(4) Uani 0.845(3) 1 d D U P A 1
 H10 H 0.207691 0.575287 1.013287 0.026 Uiso 0.845(3) 1 calc R . P A 1
 C10A C 0.3207(9) 0.5131(6) 0.8995(12) 0.0200(13) Uani 0.155(3) 1 d D U P A 2
 H10A H 0.322175 0.460934 0.959390 0.024 Uiso 0.155(3) 1 calc R . P A 2
 C11 C 0.1982(5) 0.6245(3) 0.7584(7) 0.0221(7) Uani 0.845(3) 1 d D U P A 1
 H11A H 0.090738 0.630708 0.723291 0.027 Uiso 0.845(3) 1 calc R . P A 1
 H11B H 0.244897 0.677087 0.783103 0.027 Uiso 0.845(3) 1 calc R . P A 1
 C11A C 0.3275(16) 0.5056(10) 0.7065(14) 0.0169(14) Uani 0.155(3) 1 d D U P A
 2
 H11C H 0.429680 0.505172 0.709056 0.020 Uiso 0.155(3) 1 calc R . P A 2
 H11D H 0.275473 0.458092 0.642219 0.020 Uiso 0.155(3) 1 calc R . P A 2
 Cl1 Cl 0.05315(9) 0.46150(7) 0.77355(11) 0.0328(2) Uani 0.845(3) 1 d D U P A
 1
 Cl1A Cl 0.0322(5) 0.4946(3) 0.7898(6) 0.0291(9) Uani 0.155(3) 1 d D U P A 2
 F1 F 0.4131(2) 0.58226(13) 1.0094(4) 0.0264(5) Uani 0.845(3) 1 d D U P A 1
 F1A F 0.4385(13) 0.5615(7) 0.999(2) 0.030(3) Uani 0.155(3) 1 d D U P A 2
 N1 N 0.2355(6) 0.5828(3) 0.6148(8) 0.0163(5) Uani 0.845(3) 1 d D U P A 1
 N1A N 0.249(3) 0.5789(16) 0.624(5) 0.0177(15) Uani 0.155(3) 1 d D U P A 2
 O1 O 0.21874(12) 0.69853(6) 0.42230(15) 0.0238(2) Uani 1 1 d . . . . .
 O2 O 0.32655(13) 0.57421(6) 0.36100(14) 0.0236(2) Uani 1 1 d . . . . .
 S1 S 0.30840(4) 0.63052(2) 0.48808(5) 0.01608(10) Uani 1 1 d D . . . .

loop_
  _atom_site_aniso_label
  _atom_site_aniso_U_11
  _atom_site_aniso_U_22
  _atom_site_aniso_U_33
  _atom_site_aniso_U_23
  _atom_site_aniso_U_13
  _atom_site_aniso_U_12
 C1 0.0198(7) 0.0177(7) 0.0141(6) 0.0013(5) 0.0076(5) -0.0010(6)
 C2 0.0264(8) 0.0199(7) 0.0234(8) -0.0036(6) 0.0133(6) -0.0023(6)
 C3 0.0347(9) 0.0307(9) 0.0263(9) -0.0116(7) 0.0172(7) -0.0137(7)
 C4 0.0241(8) 0.0485(11) 0.0162(7) -0.0029(7) 0.0102(6) -0.0116(7)
 C5 0.0200(8) 0.0386(9) 0.0194(8) 0.0067(7) 0.0085(6) 0.0016(7)
 C6 0.0243(8) 0.0212(7) 0.0185(7) 0.0027(6) 0.0101(6) 0.0017(6)
 C7 0.0285(9) 0.0770(15) 0.0274(9) -0.0092(10) 0.0106(8) -0.0212(10)
 C8 0.0248(12) 0.0148(8) 0.0173(9) 0.0008(8) 0.0066(8) -0.0023(10)
 C8A 0.021(2) 0.022(2) 0.018(2) 0.000(2) 0.009(2) 0.000(2)
 C9 0.0207(9) 0.0237(9) 0.0168(8) 0.0036(7) 0.0035(7) -0.0050(7)
 C9A 0.022(2) 0.024(2) 0.018(2) 0.001(2) 0.008(2) -0.003(2)
 C10 0.0208(9) 0.0277(9) 0.0157(8) -0.0004(7) 0.0062(7) -0.0034(7)
 C10A 0.023(2) 0.021(2) 0.015(2) 0.0005(19) 0.0056(19) -0.004(2)
 C11 0.0258(17) 0.0218(9) 0.0222(11) 0.0026(8) 0.0129(12) 0.0036(10)
 C11A 0.020(2) 0.016(2) 0.015(2) 0.002(2) 0.007(2) -0.003(2)
 Cl1 0.0247(3) 0.0407(5) 0.0273(3) 0.0072(3) 0.0022(2) -0.0148(3)
 Cl1A 0.0258(16) 0.032(2) 0.0303(16) 0.0037(16) 0.0107(12) -0.0057(16)
 F1 0.0231(9) 0.0327(11) 0.0190(7) -0.0037(8) 0.0019(6) -0.0074(7)
 F1A 0.023(4) 0.037(5) 0.020(4) -0.002(4) -0.004(3) -0.005(4)
 N1 0.0211(13) 0.0143(9) 0.0130(10) 0.0013(6) 0.0054(11) -0.0012(7)
 N1A 0.021(2) 0.018(2) 0.015(2) 0.001(2) 0.009(2) -0.001(2)
 O1 0.0234(6) 0.0219(6) 0.0242(6) 0.0086(4) 0.0062(5) 0.0036(4)
 O2 0.0349(6) 0.0228(6) 0.0130(5) -0.0023(4) 0.0084(5) -0.0028(5)
 S1 0.02029(18) 0.01517(17) 0.01193(17) 0.00188(13) 0.00466(13) -0.00074(13)

_geom_special_details
;
 All esds (except the esd in the dihedral angle between two l.s. planes)
 are estimated using the full covariance matrix.  The cell esds are taken
 into account individually in the estimation of esds in distances, angles
 and torsion angles; correlations between esds in cell parameters are only
 used when they are defined by crystal symmetry.  An approximate (isotropic)
 treatment of cell esds is used for estimating esds involving l.s. planes.
;
loop_
  _geom_bond_atom_site_label_1
  _geom_bond_atom_site_label_2
  _geom_bond_distance
  _geom_bond_site_symmetry_2
  _geom_bond_publ_flag
 C1 C2 1.390(2) . ?
 C1 C6 1.393(2) . ?
 C1 S1 1.7593(15) . ?
 C2 H2 0.9500 . ?
 C2 C3 1.387(2) . ?
 C3 H3 0.9500 . ?
 C3 C4 1.389(3) . ?
 C4 C5 1.396(3) . ?
 C4 C7 1.507(2) . ?
 C5 H5 0.9500 . ?
 C5 C6 1.384(2) . ?
 C6 H6 0.9500 . ?
 C7 H7A 0.9800 . ?
 C7 H7B 0.9800 . ?
 C7 H7C 0.9800 . ?
 C7 H7D 0.9800 . ?
 C7 H7E 0.9800 . ?
 C7 H7F 0.9800 . ?
 C8 H8A 0.9900 . ?
 C8 H8B 0.9900 . ?
 C8 C9 1.511(3) . ?
 C8 N1 1.481(3) . ?
 C8A H8AA 0.9900 . ?
 C8A H8AB 0.9900 . ?
 C8A C9A 1.511(6) . ?
 C8A N1A 1.490(11) . ?
 C9 H9 1.0000 . ?
 C9 C10 1.517(3) . ?
 C9 Cl1 1.800(2) . ?
 C9A H9A 1.0000 . ?
 C9A C10A 1.514(5) . ?
 C9A Cl1A 1.789(8) . ?
 C10 H10 1.0000 . ?
 C10 C11 1.539(4) . ?
 C10 F1 1.412(3) . ?
 C10A H10A 1.0000 . ?
 C10A C11A 1.538(6) . ?
 C10A F1A 1.403(9) . ?
 C11 H11A 0.9900 . ?
 C11 H11B 0.9900 . ?
 C11 N1 1.478(3) . ?
 C11A H11C 0.9900 . ?
 C11A H11D 0.9900 . ?
 C11A N1A 1.484(11) . ?
 N1 S1 1.626(2) . ?
 N1A S1 1.633(9) . ?
 O1 S1 1.4306(11) . ?
 O2 S1 1.4346(11) . ?

loop_
  _geom_angle_atom_site_label_1
  _geom_angle_atom_site_label_2
  _geom_angle_atom_site_label_3
  _geom_angle
  _geom_angle_site_symmetry_1
  _geom_angle_site_symmetry_3
  _geom_angle_publ_flag
 C2 C1 C6 120.79(14) . . ?
 C2 C1 S1 119.85(12) . . ?
 C6 C1 S1 119.36(11) . . ?
 C1 C2 H2 120.5 . . ?
 C3 C2 C1 118.90(15) . . ?
 C3 C2 H2 120.5 . . ?
 C2 C3 H3 119.2 . . ?
 C2 C3 C4 121.57(16) . . ?
 C4 C3 H3 119.2 . . ?
 C3 C4 C5 118.43(15) . . ?
 C3 C4 C7 120.86(18) . . ?
 C5 C4 C7 120.71(18) . . ?
 C4 C5 H5 119.5 . . ?
 C6 C5 C4 121.10(16) . . ?
 C6 C5 H5 119.5 . . ?
 C1 C6 H6 120.4 . . ?
 C5 C6 C1 119.22(15) . . ?
 C5 C6 H6 120.4 . . ?
 C4 C7 H7A 109.5 . . ?
 C4 C7 H7B 109.5 . . ?
 C4 C7 H7C 109.5 . . ?
 H7A C7 H7B 109.5 . . ?
 H7A C7 H7C 109.5 . . ?
 H7B C7 H7C 109.5 . . ?
 H7D C7 H7E 109.5 . . ?
 H7D C7 H7F 109.5 . . ?
 H7E C7 H7F 109.5 . . ?
 H8A C8 H8B 109.0 . . ?
 C9 C8 H8A 111.0 . . ?
 C9 C8 H8B 111.0 . . ?
 N1 C8 H8A 111.0 . . ?
 N1 C8 H8B 111.0 . . ?
 N1 C8 C9 103.6(2) . . ?
 H8AA C8A H8AB 109.4 . . ?
 C9A C8A H8AA 111.6 . . ?
 C9A C8A H8AB 111.6 . . ?
 N1A C8A H8AA 111.6 . . ?
 N1A C8A H8AB 111.6 . . ?
 N1A C8A C9A 100.9(13) . . ?
 C8 C9 H9 111.5 . . ?
 C8 C9 C10 103.35(16) . . ?
 C8 C9 Cl1 111.00(14) . . ?
 C10 C9 H9 111.5 . . ?
 C10 C9 Cl1 107.70(14) . . ?
 Cl1 C9 H9 111.5 . . ?
 C8A C9A H9A 110.0 . . ?
 C8A C9A C10A 94.9(13) . . ?
 C8A C9A Cl1A 123.7(14) . . ?
 C10A C9A H9A 110.0 . . ?
 C10A C9A Cl1A 106.6(6) . . ?
 Cl1A C9A H9A 110.0 . . ?
 C9 C10 H10 112.5 . . ?
 C9 C10 C11 102.9(2) . . ?
 C11 C10 H10 112.5 . . ?
 F1 C10 C9 105.96(17) . . ?
 F1 C10 H10 112.5 . . ?
 F1 C10 C11 110.0(2) . . ?
 C9A C10A H10A 112.8 . . ?
 C9A C10A C11A 106.3(9) . . ?
 C11A C10A H10A 112.8 . . ?
 F1A C10A C9A 105.3(8) . . ?
 F1A C10A H10A 112.8 . . ?
 F1A C10A C11A 106.4(11) . . ?
 C10 C11 H11A 111.2 . . ?
 C10 C11 H11B 111.2 . . ?
 H11A C11 H11B 109.1 . . ?
 N1 C11 C10 102.9(3) . . ?
 N1 C11 H11A 111.2 . . ?
 N1 C11 H11B 111.2 . . ?
 C10A C11A H11C 111.9 . . ?
 C10A C11A H11D 111.9 . . ?
 H11C C11A H11D 109.6 . . ?
 N1A C11A C10A 99.3(14) . . ?
 N1A C11A H11C 111.9 . . ?
 N1A C11A H11D 111.9 . . ?
 C8 N1 S1 118.9(3) . . ?
 C11 N1 C8 111.0(3) . . ?
 C11 N1 S1 120.1(3) . . ?
 C8A N1A S1 114.8(17) . . ?
 C11A N1A C8A 109.1(19) . . ?
 C11A N1A S1 119.2(13) . . ?
 N1 S1 C1 108.4(2) . . ?
 N1A S1 C1 104.6(15) . . ?
 O1 S1 C1 107.80(7) . . ?
 O1 S1 N1 106.16(14) . . ?
 O1 S1 N1A 110.9(8) . . ?
 O1 S1 O2 120.00(7) . . ?
 O2 S1 C1 107.97(7) . . ?
 O2 S1 N1 106.1(2) . . ?
 O2 S1 N1A 104.5(13) . . ?

loop_
  _geom_torsion_atom_site_label_1
  _geom_torsion_atom_site_label_2
  _geom_torsion_atom_site_label_3
  _geom_torsion_atom_site_label_4
  _geom_torsion
  _geom_torsion_site_symmetry_1
  _geom_torsion_site_symmetry_2
  _geom_torsion_site_symmetry_3
  _geom_torsion_site_symmetry_4
  _geom_torsion_publ_flag
 C1 C2 C3 C4 -0.6(2) . . . . ?
 C2 C1 C6 C5 0.0(2) . . . . ?
 C2 C1 S1 N1 -96.7(2) . . . . ?
 C2 C1 S1 N1A -100.2(10) . . . . ?
 C2 C1 S1 O1 17.86(14) . . . . ?
 C2 C1 S1 O2 148.87(12) . . . . ?
 C2 C3 C4 C5 0.5(2) . . . . ?
 C2 C3 C4 C7 -179.58(16) . . . . ?
 C3 C4 C5 C6 -0.1(2) . . . . ?
 C4 C5 C6 C1 -0.2(2) . . . . ?
 C6 C1 C2 C3 0.3(2) . . . . ?
 C6 C1 S1 N1 82.2(2) . . . . ?
 C6 C1 S1 N1A 78.6(10) . . . . ?
 C6 C1 S1 O1 -163.31(11) . . . . ?
 C6 C1 S1 O2 -32.30(13) . . . . ?
 C7 C4 C5 C6 179.97(15) . . . . ?
 C8 C9 C10 C11 40.7(2) . . . . ?
 C8 C9 C10 F1 -74.7(2) . . . . ?
 C8 N1 S1 C1 -76.6(5) . . . . ?
 C8 N1 S1 O1 167.8(4) . . . . ?
 C8 N1 S1 O2 39.1(5) . . . . ?
 C8A C9A C10A C11A -49.7(15) . . . . ?
 C8A C9A C10A F1A 63.0(17) . . . . ?
 C8A N1A S1 C1 68(2) . . . . ?
 C8A N1A S1 O1 -48(3) . . . . ?
 C8A N1A S1 O2 -178.7(19) . . . . ?
 C9 C8 N1 C11 12.9(4) . . . . ?
 C9 C8 N1 S1 158.6(4) . . . . ?
 C9 C10 C11 N1 -32.2(3) . . . . ?
 C9A C8A N1A C11A -37(2) . . . . ?
 C9A C8A N1A S1 -174(2) . . . . ?
 C9A C10A C11A N1A 28.2(17) . . . . ?
 C10 C11 N1 C8 12.1(4) . . . . ?
 C10 C11 N1 S1 -133.2(4) . . . . ?
 C10A C11A N1A C8A 6(2) . . . . ?
 C10A C11A N1A S1 140(3) . . . . ?
 C11 N1 S1 C1 66.0(4) . . . . ?
 C11 N1 S1 O1 -49.6(4) . . . . ?
 C11 N1 S1 O2 -178.3(3) . . . . ?
 C11A N1A S1 C1 -64(3) . . . . ?
 C11A N1A S1 O1 180(2) . . . . ?
 C11A N1A S1 O2 49(3) . . . . ?
 Cl1 C9 C10 C11 -76.8(2) . . . . ?
 Cl1 C9 C10 F1 167.74(17) . . . . ?
 Cl1A C9A C10A C11A 77.7(10) . . . . ?
 Cl1A C9A C10A F1A -169.6(10) . . . . ?
 F1 C10 C11 N1 80.3(3) . . . . ?
 F1A C10A C11A N1A -83.7(17) . . . . ?
 N1 C8 C9 C10 -33.0(3) . . . . ?
 N1 C8 C9 Cl1 82.2(3) . . . . ?
 N1A C8A C9A C10A 50.6(19) . . . . ?
 N1A C8A C9A Cl1A -63(2) . . . . ?
 S1 C1 C2 C3 179.15(12) . . . . ?
 S1 C1 C6 C5 -178.77(11) . . . . ?

_shelx_res_file
;
TITL test1m_a.res in P2(1)/c
    sd_3_1018.res
    created by SHELXL-2017/1 at 17:39:57 on 22-Sep-2021
REM Old TITL test1m in P2(1)/c
REM SHELXT solution in P2(1)/c
REM R1 0.161, Rweak 0.010, Alpha 0.043, Orientation as input
REM Formula found by SHELXT: C11 N O2 F Cl2
CELL 0.71073 9.7517 16.9976 7.8143 90 110.75 90
ZERR 4 0.0004 0.0008 0.0003 0 0.001 0
LATT 1
SYMM -X,0.5+Y,0.5-Z
SFAC C H Cl F N O S
UNIT 44 52 4 4 4 8 4
SADI 0.005 C9 C10 C9A C10A
SADI 0.01 C10 F1 C10A F1A
SADI 0.01 C9 Cl1 C9A Cl1A
SADI 0.005 C8 C9 C8A C9A
SADI 0.005 C11 C10 C11A C10A
SADI 0.01 N1 C8 N1A C8A
SADI 0.01 N1 C11 N1A C11A
SADI 0.01 S1 N1 S1 N1A
SIMU 0.005 0.01 2 C8 > N1A

L.S. 8
PLAN  5
SIZE 0.1 0.22 0.346
TEMP -173.15
BOND $H
CONF
list 4
fmap 2 53
acta
REM <olex2.extras>
REM <HklSrc "%.\\sd_3_1018.hkl">
REM </olex2.extras>

WGHT    0.028800    0.806200
FVAR       0.97003   0.84458
C1    1    0.483614    0.662926    0.628056    11.00000    0.01976    0.01774 =
         0.01413    0.00127    0.00757   -0.00103
C2    1    0.502211    0.739062    0.697283    11.00000    0.02636    0.01993 =
         0.02343   -0.00359    0.01328   -0.00228
AFIX  43
H2    2    0.421255    0.774096    0.668334    11.00000   -1.20000
AFIX   0
C3    1    0.640898    0.763057    0.809324    11.00000    0.03473    0.03071 =
         0.02634   -0.01157    0.01725   -0.01375
AFIX  43
H3    2    0.654360    0.815219    0.856004    11.00000   -1.20000
AFIX   0
C4    1    0.760622    0.712626    0.854931    11.00000    0.02411    0.04848 =
         0.01616   -0.00294    0.01017   -0.01162
C5    1    0.739024    0.636381    0.783882    11.00000    0.02002    0.03858 =
         0.01943    0.00673    0.00846    0.00161
AFIX  43
H5    2    0.819826    0.601212    0.813598    11.00000   -1.20000
AFIX   0
C6    1    0.601807    0.611177    0.670842    11.00000    0.02429    0.02122 =
         0.01848    0.00267    0.01010    0.00171
AFIX  43
H6    2    0.588407    0.559207    0.623015    11.00000   -1.20000
AFIX   0
C7    1    0.910419    0.739514    0.977951    11.00000    0.02851    0.07702 =
         0.02735   -0.00923    0.01058   -0.02121
AFIX 123
H7A   2    0.980766    0.696418    0.994879    10.50000   -1.50000
H7B   2    0.941236    0.784541    0.921993    10.50000   -1.50000
H7C   2    0.906650    0.755065    1.096968    10.50000   -1.50000
H7D   2    0.905002    0.794265    1.014347    10.50000   -1.50000
H7E   2    0.944532    0.706142    1.087234    10.50000   -1.50000
H7F   2    0.979118    0.735617    0.912259    10.50000   -1.50000
AFIX   0
PART 1
C8    1    0.285325    0.501538    0.672677    21.00000    0.02475    0.01479 =
         0.01728    0.00076    0.00658   -0.00232
AFIX  23
H8A   2    0.392641    0.496600    0.704270    21.00000   -1.20000
H8B   2    0.235225    0.463241    0.575074    21.00000   -1.20000
AFIX   0
PART 0
PART 2
C8A   1    0.218595    0.625364    0.768198   -21.00000    0.02096    0.02227 =
         0.01842    0.00021    0.00872    0.00035
AFIX  23
H8AA  2    0.133913    0.661069    0.714850   -21.00000   -1.20000
H8AB  2    0.305155    0.656327    0.842670   -21.00000   -1.20000
AFIX   0
PART 0
PART 1
C9    1    0.243185    0.488912    0.839066    21.00000    0.02074    0.02368 =
         0.01680    0.00359    0.00352   -0.00504
AFIX  13
H9    2    0.308681    0.449549    0.924621    21.00000   -1.20000
AFIX   0
PART 0
PART 2
C9A   1    0.184237    0.560392    0.878799   -21.00000    0.02240    0.02381 =
         0.01812    0.00134    0.00756   -0.00298
AFIX  13
H9A   2    0.189006    0.581077    1.000578   -21.00000   -1.20000
AFIX   0
PART 0
PART 1
C10   1    0.260707    0.570013    0.925295    21.00000    0.02078    0.02765 =
         0.01566   -0.00036    0.00618   -0.00339
AFIX  13
H10   2    0.207691    0.575287    1.013287    21.00000   -1.20000
AFIX   0
PART 0
PART 2
C10A  1    0.320742    0.513078    0.899522   -21.00000    0.02303    0.02078 =
         0.01524    0.00052    0.00562   -0.00389
AFIX  13
H10A  2    0.322175    0.460934    0.959390   -21.00000   -1.20000
AFIX   0
PART 0
PART 1
C11   1    0.198169    0.624548    0.758400    21.00000    0.02581    0.02178 =
         0.02223    0.00261    0.01285    0.00362
AFIX  23
H11A  2    0.090738    0.630708    0.723291    21.00000   -1.20000
H11B  2    0.244897    0.677087    0.783103    21.00000   -1.20000
AFIX   0
PART 0
PART 2
C11A  1    0.327452    0.505571    0.706493   -21.00000    0.02039    0.01561 =
         0.01531    0.00211    0.00721   -0.00275
AFIX  23
H11C  2    0.429680    0.505172    0.709056   -21.00000   -1.20000
H11D  2    0.275473    0.458092    0.642219   -21.00000   -1.20000
AFIX   0
PART 0
PART 1
CL1   3    0.053151    0.461501    0.773553    21.00000    0.02475    0.04069 =
         0.02725    0.00722    0.00219   -0.01482
PART 0
PART 2
CL1A  3    0.032180    0.494605    0.789804   -21.00000    0.02581    0.03171 =
         0.03026    0.00367    0.01066   -0.00571
PART 0
PART 1
F1    4    0.413148    0.582262    1.009367    21.00000    0.02311    0.03269 =
         0.01900   -0.00372    0.00186   -0.00739
PART 0
PART 2
F1A   4    0.438483    0.561499    0.999287   -21.00000    0.02350    0.03736 =
         0.02031   -0.00155   -0.00394   -0.00467
PART 0
PART 1
N1    5    0.235455    0.582788    0.614830    21.00000    0.02115    0.01428 =
         0.01302    0.00130    0.00538   -0.00122
PART 0
PART 2
N1A   5    0.249347    0.578918    0.624174   -21.00000    0.02148    0.01806 =
         0.01526    0.00057    0.00858   -0.00104
PART 0
O1    6    0.218737    0.698528    0.422301    11.00000    0.02337    0.02190 =
         0.02421    0.00863    0.00620    0.00358
O2    6    0.326552    0.574207    0.361000    11.00000    0.03493    0.02278 =
         0.01297   -0.00226    0.00841   -0.00281
S1    7    0.308402    0.630520    0.488077    11.00000    0.02029    0.01517 =
         0.01193    0.00188    0.00466   -0.00074
HKLF 4


REM  test1m_a.res in P2(1)/c
REM R1 =  0.0304 for    2530 Fo > 4sig(Fo)  and  0.0352 for all    2773 data
REM    218 parameters refined using    212 restraints

END

WGHT      0.0290      0.8025

REM Highest difference peak  0.356,  deepest hole -0.385,  1-sigma level  0.047
Q1    1   0.4014  0.6456  0.5689  11.00000  0.05    0.36
Q2    1   0.2259  0.5992  0.8393  11.00000  0.05    0.31
Q3    1   0.2803  0.6030  0.5809  11.00000  0.05    0.28
Q4    1   0.2655  0.4987  0.7543  11.00000  0.05    0.25
Q5    1   0.2432  0.5275  0.8827  11.00000  0.05    0.24
;
_shelx_res_checksum                54625
_shelx_hkl_file
;
   0   0   1   -0.30    0.60
   0   0  -1    0.00    0.50
   0   0   1    1.00    0.50
   0   0   1   -0.80    0.40
   0   0   1   -0.10    0.40
   0   0  -1    0.90    1.00
   0   0  -1   -0.70    0.60
   0   0   1   -0.50    0.50
   0   0  -1    0.50    0.70
   0   0  -1    0.30    0.90
   0   0  -1    0.20    0.50
   0   0  -1    0.10    0.40
   0   0   1    0.30    0.50
   0   0   1    0.20    0.70
   0   0  -1    0.40    0.30
   0   0   1   -0.20    1.40
   0   0   2  575.34   15.80
   0   0  -2  571.24   17.50
   0   0  -2  590.94   17.10
   0   0  -2  609.84   19.50
   0   0   2  563.24   15.10
   0   0  -2  599.34   19.00
   0   0   2  566.54   18.10
   0   0  -2  579.04   16.20
   0   0   2  603.54   23.20
   0   0  -2  598.04   19.90
   0   0   2  583.84   17.50
   0   0  -2  588.54   15.10
   0   0   2  605.64   20.20
   0   0   2  606.34   19.80
   0   0  -2  564.84   17.30
   0   0   2  595.04   20.70
   0   0  -2  636.14   20.80
   0   0  -2  579.84   16.50
   0   0  -2  579.54   19.70
   0   0  -2  593.74   17.10
   0   0  -3    1.60    2.90
   0   0   3    3.80    2.50
   0   0   3    1.30    1.00
   0   0  -3    1.00    2.30
   0   0   3   -1.40    5.50
   0   0   3    3.00    1.80
   0   0  -3    4.70    1.80
   0   0   3    3.90    2.90
   0   0  -3    3.40    1.80
   0   0  -3   -1.50    3.20
   0   0  -3    0.70    1.70
   0   0  -3    1.30    1.70
   0   0   3    6.50    2.80
   0   0   3    1.00    1.80
   0   0  -3    3.50    1.70
   0   0  -3    1.10    2.40
   0   0  -3    3.10    1.90
   0   0  -3    8.40    3.40
   0   0   4 1167.38   32.50
   0   0  -4 1153.68   37.70
   0   0  -4 1115.29   40.30
   0   0  -4 1217.78   47.10
   0   0  -4 1131.49   39.90
   0   0   4 1194.08   45.30
   0   0  -4 1080.79   32.10
   0   0  -4 1148.09   34.50
   0   0   4 1090.39   34.00
   0   0  -4 1171.58   39.30
   0   0  -4 1183.28   35.50
   0   0  -4 1147.79   31.20
   0   0  -4 1128.09   40.00
   0   0  -4 1202.78   34.90
   0   0   4 1227.08   39.60
   0   0   4 1151.08   35.70
   0   0  -4 1142.69   33.40
   0   0   4 1182.38   41.60
   0   0  -5   -2.20    2.10
   0   0  -5    1.40    5.30
   0   0  -5    3.50    4.60
   0   0  -5    0.60    3.40
   0   0  -5   -4.10    5.70
   0   0  -5    3.40    3.20
   0   0  -5    3.30    3.70
   0   0  -5    6.30    5.10
   0   0  -5    9.80    5.80
   0   0  -5    8.80    2.90
   0   0  -5    8.90    8.20
   0   0   5    7.00    4.20
   0   0   5    1.70    3.30
   0   0   5   -1.30    4.00
   0   0   5    0.70   10.30
   0   0  -5    6.30    5.00
   0   0   5   -2.60    3.40
   0   0  -5    2.80    3.30
   0   0   6 1062.29   46.40
   0   0   6 1136.99   44.10
   0   0  -6 1069.49   37.80
   0   0   6 1040.00   37.90
   0   0  -6 1067.09   44.40
   0   0   6 1100.29   45.00
   0   0   6 1113.49   32.50
   0   0  -6 1100.39   53.59
   0   0  -6 1068.59   33.50
   0   0  -6 1075.29   36.70
   0   0   6 1168.98   57.99
   0   0   6 1059.19   36.70
   0   0  -6 1122.09   37.10
   0   0  -6 1105.59   41.70
   0   0  -6 1004.20   39.50
   0   0  -6 1023.50   37.80
   0   0  -7   -0.20    5.30
   0   0  -7    3.80    7.60
   0   0  -7    5.90    5.60
   0   0   7   -0.30   11.40
   0   0   7   -1.70    7.00
   0   0   7    8.60    6.80
   0   0  -7    1.40    7.50
   0   0  -7    6.80    7.10
   0   0   8  719.53   41.20
   0   0  -8  763.42   42.50
   0   0   8  763.82   47.60
   0   0  -8  733.23   37.80
   0   0   8  749.23   40.70
   0   0   9   14.80   12.30
   0   0  -9  -14.90   10.80
   0   0  -9    3.00    9.60
   0   1   0    0.10    0.10
   0   1   0    0.10    0.20
   0   1   0    0.10    0.20
   0   1   0    0.10    0.30
   0   1   0    0.10    0.30
   0   1   0   -0.20    0.20
   0   1   0    0.00    0.20
   0   1   0    0.20    0.30
   0   1   0    0.00    0.30
   0  -1   0    0.00    0.20
   0  -1   0   -0.10    0.20
   0  -1   0   -0.10    0.20
   0  -1   0    0.10    0.30
   0  -1   0   -0.20    0.10
   0  -1   0    0.40    0.20
   0  -1   0    0.10    0.20
   0  -1   0   -0.50    0.30
   0   1   1  920.61   24.20
   0   1   1  940.41   26.00
   0   1  -1  908.01   24.10
   0   1  -1  919.01   22.80
   0   1  -1  904.81   23.50
   0   1  -1  951.70   24.70
   0   1   1  859.01   23.50
   0   1   1  884.51   22.90
   0   1  -1  870.21   22.90
   0   1  -1  897.41   21.30
   0   1  -1  907.31   24.50
   0   1  -1  915.91   23.20
   0   1  -1  909.71   24.00
   0   1   1  907.61   23.80
   0   1   1  900.21   24.60
   0  -1  -1  923.41   21.80
   0  -1  -1  940.51   26.40
   0  -1  -1  918.21   24.40
   0  -1  -1  938.51   26.10
   0  -1  -1  903.81   23.80
   0  -1  -1  906.11   22.90
   0  -1  -1  900.11   23.50
   0  -1   1  919.91   24.00
   0  -1   1  928.81   23.30
   0  -1  -1  878.51   24.40
   0  -1   1  919.81   23.40
   0  -1   1  930.51   24.60
   0  -1  -1  874.21   23.60
   0  -1  -1  886.51   24.20
   0  -1   1  907.31   23.90
   0  -1   1  871.51   22.50
   0  -1  -1  905.41   22.50
   0  -1  -1  888.11   23.80
   0   1  -2 1037.80   25.60
   0   1  -2 1035.50   28.90
   0   1   2  977.60   27.30
   0   1  -2  965.60   27.60
   0   1   2 1037.10   27.60
   0   1  -2  957.60   25.60
   0   1   2 1004.10   32.60
   0   1   2  992.40   29.00
   0   1   2 1026.20   29.80
   0   1   2  966.60   30.10
   0   1  -2  969.80   26.20
   0   1  -2 1006.80   29.80
   0   1  -2  986.50   27.00
   0   1  -2 1008.10   27.40
   0   1  -2  950.50   29.60
   0   1  -2 1005.80   29.60
   0   1   2  975.20   26.90
   0  -1   2  972.00   28.70
   0  -1   2  963.80   26.10
   0  -1  -2 1011.50   27.90
   0  -1  -2 1005.90   28.70
   0  -1  -2 1014.80   24.30
   0  -1  -2  970.60   32.70
   0  -1   2  950.40   26.50
   0  -1   2  957.70   26.70
   0  -1   2  987.20   26.90
   0  -1   2  971.00   28.20
   0  -1  -2 1004.00   29.10
   0  -1  -2  928.51   29.30
   0  -1   2  998.40   29.30
   0  -1   2 1004.30   27.10
   0  -1  -2  905.11   28.30
   0  -1   2  993.80   29.80
   0  -1  -2  982.70   26.80
   0  -1  -2  972.60   25.80
   0  -1  -2  973.70   23.20
   0  -1  -2  979.30   27.50
   0  -1  -2  967.00   33.10
   0  -1  -2  979.20   27.10
   0  -1   2 1075.19   31.00
   0  -1  -2  992.20   30.00
   0   1  -3  127.29    9.70
   0   1  -3  128.09    8.80
   0   1   3  150.08   12.60
   0   1  -3  128.99    7.70
   0   1   3  138.69    7.00
   0   1  -3  150.48   10.10
   0   1   3  121.29    9.90
   0   1   3  127.59    8.80
   0   1   3  153.48    9.90
   0   1  -3  123.59    6.90
   0   1  -3  132.49    6.50
   0   1  -3  131.99    9.40
   0   1   3  144.19    8.00
   0   1  -3  138.19    8.70
   0   1   3  136.19    8.00
   0   1   3  134.09    9.70
   0   1  -3  132.29    8.10
   0   1  -3  144.59    7.20
   0  -1  -3  141.79    6.50
   0  -1  -3  133.39    9.40
   0  -1  -3  142.39   13.20
   0  -1  -3  125.79   10.00
   0  -1  -3  134.19    9.00
   0  -1   3  141.19    7.00
   0  -1  -3  135.09    8.30
   0  -1  -3  132.39    7.80
   0  -1   3  151.68    7.60
   0  -1  -3  141.79    6.60
   0  -1  -3  127.49    9.20
   0  -1   3  129.19    8.70
   0  -1   3  137.59   10.00
   0  -1  -3  134.39    8.80
   0  -1   3  131.79    9.30
   0  -1  -3  145.49    6.90
   0  -1  -3  132.49    9.70
   0  -1   3  129.79    7.60
   0  -1   3  122.59    9.90
   0  -1  -3  130.29    6.50
   0  -1   3  131.19    5.00
   0  -1   3  142.89    6.90
   0   1  -4  477.25   18.30
   0   1   4  449.46   21.90
   0   1   4  449.36   18.30
   0   1   4  436.16   15.50
   0   1   4  473.15   21.40
   0   1  -4  426.46   16.00
   0   1  -4  463.35   15.60
   0   1   4  423.96   24.80
   0   1   4  454.35   22.80
   0   1  -4  452.55   20.20
   0   1  -4  461.35   16.70
   0   1  -4  428.46   21.40
   0   1  -4  427.76   20.40
   0   1   4  447.06   18.20
   0   1  -4  425.76   18.20
   0   1  -4  453.15   19.90
   0  -1  -4  433.36   15.60
   0  -1  -4  419.76   16.20
   0  -1   4  441.36   14.10
   0  -1  -4  435.46   20.60
   0  -1  -4  453.15   14.20
   0  -1   4  477.15   27.60
   0  -1   4  474.95   21.20
   0  -1  -4  466.85   21.70
   0  -1   4  452.75   22.80
   0  -1   4  458.85   16.90
   0  -1  -4  441.06   19.70
   0  -1  -4  466.45   22.20
   0  -1   4  454.95   14.30
   0  -1   4  436.76   19.10
   0  -1  -4  453.85   26.80
   0  -1  -4  438.26   21.70
   0  -1  -4  463.65   16.70
   0  -1  -4  467.95   18.50
   0  -1  -4  455.95   15.20
   0  -1   4  442.56   17.40
   0  -1  -4  447.36   18.60
   0   1  -5  488.85   19.20
   0   1  -5  464.25   17.90
   0   1   5  520.45   26.10
   0   1   5  480.25   20.80
   0   1  -5  475.05   21.20
   0   1  -5  419.06   24.00
   0   1  -5  494.05   21.40
   0   1  -5  459.05   24.60
   0   1  -5  532.95   32.50
   0   1  -5  402.06   24.00
   0   1  -5  495.75   20.60
   0   1   5  478.45   26.50
   0   1   5  462.85   16.70
   0   1  -5  455.75   22.00
   0   1   5  424.96   27.90
   0   1   5  523.95   31.30
   0   1  -5  476.25   23.00
   0  -1  -5  487.35   20.80
   0  -1  -5  473.85   21.00
   0  -1   5  515.25   30.70
   0  -1   5  460.45   31.20
   0  -1  -5  473.25   31.50
   0  -1   5  479.25   24.10
   0  -1  -5  502.65   24.40
   0  -1  -5  488.35   18.50
   0  -1  -5  480.75   17.80
   0  -1   5  502.65   20.00
   0  -1   5  487.95   25.40
   0  -1  -5  496.65   23.50
   0  -1   5  483.85   18.60
   0  -1  -5  383.56   23.90
   0  -1  -5  446.96   20.40
   0  -1  -5  452.45   16.00
   0  -1  -5  495.45   24.80
   0  -1  -5  481.85   14.40
   0   1  -6  196.78   15.70
   0   1   6  202.48   27.60
   0   1  -6  149.59   14.30
   0   1  -6  221.68   15.10
   0   1   6  178.68   13.50
   0   1  -6  209.38   15.30
   0   1   6  189.58   16.90
   0   1   6  228.48   18.20
   0   1   6  218.18   15.00
   0   1  -6  216.08   18.40
   0   1  -6  213.78   26.70
   0   1   6  211.48   10.40
   0   1  -6  191.28   14.70
   0   1   6  189.58   17.80
   0  -1  -6  219.18   13.60
   0  -1  -6  201.48   16.10
   0  -1   6  198.18   13.90
   0  -1  -6  173.78   14.90
   0  -1  -6  213.88   16.30
   0  -1   6  179.38   16.10
   0  -1  -6  210.58   26.40
   0  -1  -6  233.48   18.90
   0  -1   6  198.78   15.00
   0  -1   6  213.18   12.40
   0  -1  -6  224.78   15.70
   0  -1  -6  211.38   13.90
   0  -1  -6  231.68   13.40
   0  -1   6  184.48   17.00
   0   1  -7 1257.07   54.19
   0   1   7 1222.58   52.19
   0   1   7 1263.37   55.59
   0   1  -7 1272.97   44.80
   0   1   7 1254.27   51.19
   0   1  -7 1333.97   55.19
   0   1   7 1245.58   57.29
   0   1  -7 1256.97   43.80
   0  -1   7 1282.87   58.69
   0  -1  -7 1257.77   48.70
   0  -1  -7 1267.07   52.79
   0  -1  -7 1242.58   44.60
   0  -1  -7 1235.58   41.90
   0  -1   7 1219.78   50.99
   0  -1  -7 1107.29   44.60
   0   1   8   98.39   17.70
   0   1  -8   64.29   12.60
   0   1  -8   80.99   16.70
   0   1   8  111.69   21.60
   0   1   8   69.59   15.10
   0  -1   8   76.29   20.60
   0  -1   8   74.09   15.70
   0  -1  -8   93.09   15.90
   0  -1  -8  114.09   19.70
   0   1  -9   42.70   14.20
   0   1  -9   35.90   12.50
   0   1   9    5.30   10.50
   0  -1  -9   21.70   13.20
   0  -1   9   32.90   13.70
   0  -1  -9   29.70   12.30
   0  -1  -9   23.10   13.30
   0   2   0 1618.04   40.40
   0   2   0 1650.03   40.50
   0   2   0 1610.24   41.60
   0   2   0 1721.23   41.20
   0   2   0 1609.04   43.20
   0   2   0 1747.13   40.20
   0  -2   0 1659.73   39.30
   0  -2   0 1684.43   40.10
   0  -2   0 1675.53   40.00
   0  -2   0 1684.83   40.30
   0  -2   0 1704.93   40.30
   0  -2   0 1677.53   40.40
   0   2  -1 2110.29   51.49
   0   2  -1 2245.38   53.89
   0   2  -1 2135.89   52.19
   0   2  -1 2141.99   52.99
   0   2  -1 2165.38   52.99
   0   2  -1 2182.18   52.59
   0   2   1 2053.19   56.89
   0   2  -1 2079.89   51.89
   0   2  -1 2168.08   52.69
   0   2   1 2244.38   53.09
   0   2   1 2052.99   53.69
   0   2   1 2072.89   54.69
   0  -2   1 2135.89   52.19
   0  -2  -1 2110.49   52.09
   0  -2  -1 2065.49   54.19
   0  -2  -1 2153.78   54.39
   0  -2  -1 2119.09   53.29
   0  -2  -1 2108.59   50.59
   0  -2   1 2080.49   51.29
   0  -2   1 2189.88   52.69
   0  -2   1 2065.19   52.09
   0  -2   1 2157.88   52.69
   0  -2   1 2058.79   51.69
   0  -2  -1 2033.20   50.69
   0  -2  -1 2114.09   51.49
   0  -2  -1 2123.99   52.39
   0  -2   1 2038.30   51.69
   0  -2  -1 2098.79   52.79
   0  -2  -1 2059.29   51.39
   0  -2  -1 2171.68   52.49
   0  -2   1 2119.69   52.79
   0  -2   1 2109.19   52.19
   0  -2  -1 2101.69   54.09
   0   2   2 1516.85   41.60
   0   2   2 1538.75   42.00
   0   2  -2 1573.04   40.40
   0   2  -2 1592.54   36.90
   0   2   2 1586.94   42.30
   0   2  -2 1548.65   43.40
   0   2   2 1555.24   41.40
   0   2   2 1588.64   45.70
   0   2   2 1531.95   43.80
   0   2  -2 1588.44   42.10
   0   2  -2 1496.35   40.10
   0   2   2 1589.74   43.80
   0   2   2 1531.75   46.50
   0   2   2 1529.55   38.60
   0   2   2 1579.64   43.20
   0   2  -2 1531.85   42.90
   0   2  -2 1529.35   42.20
   0   2  -2 1506.15   42.60
   0   2  -2 1597.14   42.30
   0   2  -2 1585.84   41.70
   0  -2   2 1533.25   40.40
   0  -2  -2 1508.45   39.30
   0  -2  -2 1504.75   42.80
   0  -2  -2 1463.55   41.60
   0  -2  -2 1528.55   41.60
   0  -2   2 1554.44   39.40
   0  -2  -2 1597.44   41.20
   0  -2   2 1569.54   43.40
   0  -2  -2 1524.65   46.00
   0  -2  -2 1528.75   41.50
   0  -2   2 1513.55   42.70
   0  -2  -2 1602.94   50.09
   0  -2  -2 1545.95   42.30
   0  -2   2 1574.34   37.00
   0  -2   2 1551.74   42.00
   0  -2   2 1592.64   42.10
   0  -2  -2 1548.84   37.70
   0  -2   2 1566.14   40.40
   0  -2  -2 1573.84   42.80
   0  -2  -2 1597.14   48.50
   0  -2   2 1594.44   41.60
   0  -2   2 1547.95   40.60
   0  -2  -2 1538.35   40.20
   0   2  -3  194.28   10.40
   0   2   3  165.98   10.80
   0   2   3  176.58   11.90
   0   2   3  201.68   14.40
   0   2  -3  193.68    7.70
   0   2  -3  215.78   12.80
   0   2  -3  195.98   12.10
   0   2  -3  184.98   10.80
   0   2  -3  177.48    8.90
   0   2  -3  197.58   11.20
   0   2   3  192.58    8.20
   0   2   3  198.78   11.70
   0   2   3  193.58   10.30
   0   2   3  198.98   13.20
   0   2  -3  193.08   10.80
   0   2  -3  203.78   12.10
   0   2  -3  189.08   10.10
   0   2   3  178.08   10.10
   0  -2  -3  161.68   11.00
   0  -2  -3  194.48   11.10
   0  -2  -3  166.28   14.40
   0  -2  -3  201.88    9.10
   0  -2  -3  173.38    9.30
   0  -2   3  212.18   10.10
   0  -2  -3  185.18    6.30
   0  -2  -3  187.88    9.90
   0  -2  -3  187.48   11.10
   0  -2   3  196.78    9.40
   0  -2   3  207.98   12.40
   0  -2  -3  180.78   14.90
   0  -2   3  179.28    8.70
   0  -2   3  183.88   11.20
   0  -2   3  203.28   11.70
   0  -2  -3  181.68   10.50
   0  -2  -3  172.18    6.60
   0  -2   3  187.58   10.00
   0  -2  -3  189.18    6.60
   0  -2   3  192.08    9.80
   0  -2   3  183.48   10.80
   0  -2  -3  176.08   10.70
   0  -2  -3  201.18   10.70
   0  -2  -3  183.78   12.00
   0   2   4   88.59   10.80
   0   2   4   96.79    8.60
   0   2  -4   85.29   11.00
   0   2  -4   88.49   11.40
   0   2  -4   88.59    8.10
   0   2  -4   87.79    8.70
   0   2  -4   88.29    8.00
   0   2   4   66.49   13.10
   0   2   4   95.09   10.00
   0   2   4   82.89    5.80
   0   2   4   88.19   10.80
   0   2  -4   93.29    8.30
   0   2  -4   84.09    6.50
   0   2   4   85.09    7.00
   0   2  -4   92.19    8.80
   0  -2   4  101.29   10.10
   0  -2  -4   89.09    7.50
   0  -2   4   87.49    7.40
   0  -2   4   89.49    6.60
   0  -2  -4   88.69    6.40
   0  -2   4   76.39    7.00
   0  -2   4   89.99    4.90
   0  -2  -4   89.69    8.90
   0  -2  -4   86.49    5.80
   0  -2   4   82.49   10.20
   0  -2  -4   92.99    5.90
   0  -2  -4   63.89    8.60
   0  -2  -4  111.39    9.50
   0  -2  -4   87.59   10.90
   0  -2   4   82.09    8.40
   0  -2  -4   81.19    6.50
   0  -2   4   98.39    7.00
   0  -2  -4   89.49    8.30
   0  -2  -4   88.69    8.30
   0  -2  -4   91.39   14.50
   0   2   5  442.46   23.40
   0   2  -5  431.16   19.60
   0   2  -5  450.05   20.10
   0   2   5  424.76   24.90
   0   2  -5  428.86   16.70
   0   2   5  410.56   23.20
   0   2  -5  414.16   23.60
   0   2   5  429.46   15.40
   0   2  -5  431.96   20.30
   0   2   5  457.15   28.80
   0   2   5  436.36   20.30
   0   2  -5  396.66   21.20
   0   2  -5  434.76   21.20
   0   2  -5  407.86   23.50
   0   2  -5  437.86   22.00
   0  -2  -5  412.56   29.40
   0  -2  -5  411.96   20.50
   0  -2   5  466.15   15.70
   0  -2  -5  430.86   15.70
   0  -2  -5  453.95   23.60
   0  -2  -5  453.25   16.70
   0  -2  -5  415.66   24.10
   0  -2   5  464.75   23.70
   0  -2  -5  448.66   19.90
   0  -2   5  424.16   30.30
   0  -2  -5  482.25   22.60
   0  -2  -5  442.56   17.60
   0  -2  -5  446.56   22.90
   0  -2  -5  433.26   15.50
   0  -2   5  424.86   11.80
   0  -2  -5  419.86   17.20
   0  -2   5  439.16   18.70
   0  -2   5  436.06   18.00
   0  -2   5  420.06   20.70
   0  -2   5  418.66   15.20
   0  -2   5  445.46   24.00
   0   2  -6   29.20   12.70
   0   2  -6   25.10    6.70
   0   2  -6   31.40    8.40
   0   2  -6   18.50    6.70
   0   2   6   27.80    4.40
   0   2  -6   21.80    6.40
   0   2   6   23.90    7.40
   0   2   6   11.90    7.70
   0   2  -6   14.00    7.00
   0   2  -6   34.10    8.60
   0   2   6   22.30    8.40
   0   2   6    6.90    6.20
   0  -2   6   22.70    7.90
   0  -2  -6   23.40    3.50
   0  -2   6   28.20    6.90
   0  -2  -6   22.50    8.20
   0  -2  -6    3.60    6.80
   0  -2   6   21.60    7.80
   0  -2   6   16.20    5.80
   0  -2   6   16.60    7.90
   0  -2  -6   19.10    6.20
   0  -2  -6   17.70    6.90
   0  -2  -6   20.80    5.40
   0  -2  -6   30.30    8.30
   0  -2  -6   -6.50   11.70
   0  -2  -6   18.50    6.90
   0   2   7  253.67   25.60
   0   2   7  264.87   22.40
   0   2   7  243.48   22.00
   0   2  -7  270.07   23.90
   0   2   7  251.07   23.20
   0   2  -7  217.68   17.20
   0   2  -7  244.28   16.40
   0  -2   7  271.77   28.70
   0  -2   7  255.67   21.20
   0  -2  -7  213.48   17.50
   0  -2  -7  263.07   22.00
   0  -2  -7  246.88   19.40
   0   2  -8   80.19   13.50
   0   2   8   56.09   13.70
   0   2  -8   53.69   14.10
   0   2   8   85.59   17.30
   0   2  -8   78.39   14.00
   0   2   8   94.79   20.40
   0  -2  -8   92.89   16.90
   0  -2   8   85.19   22.80
   0  -2  -8   90.59   16.50
   0  -2   8   80.49   16.00
   0   2  -9   98.99   17.40
   0   2  -9  139.39   24.00
   0   2   9  144.69   22.30
   0  -2  -9  133.89   24.30
   0  -2  -9  138.79   20.30
   0  -2  -9  127.49   22.30
   0  -2   9  128.79   21.30
   0   3   0    0.20    0.90
   0   3   0    0.30    0.70
   0   3   0    2.80    1.40
   0   3   0    1.00    1.00
   0   3   0    0.80    1.60
   0   3   0    1.70    1.40
   0   3   0    1.00    1.00
   0   3   0    0.50    1.10
   0  -3   0    2.00    0.90
   0  -3   0    1.80    1.40
   0  -3   0    0.40    1.00
   0  -3   0    2.50    1.60
   0  -3   0    3.80    1.30
   0  -3   0    2.70    1.20
   0  -3   0    0.90    1.00
   0  -3   0    3.50    1.30
   0   3   1 5581.54  139.99
   0   3   1 5821.92  141.39
   0   3   1 5716.13  135.49
   0   3  -1 6065.39  137.49
   0  -3   1 5746.23  136.79
   0  -3  -1 5765.92  137.99
   0  -3   1 5918.81  136.29
   0  -3  -1 5987.80  137.09
   0  -3   1 5877.21  137.99
   0  -3  -1 5858.11  140.59
   0  -3   1 5698.43  136.39
   0  -3  -1 5737.13  132.69
   0  -3  -1 5752.82  135.69
   0  -3   1 5905.81  132.19
   0   3  -2  813.22   25.60
   0   3  -2  777.22   25.50
   0   3   2  832.32   25.20
   0   3   2  793.92   24.50
   0   3   2  824.92   28.90
   0   3  -2  807.92   24.60
   0   3  -2  768.02   23.90
   0   3  -2  835.52   25.80
   0   3   2  815.82   29.30
   0   3   2  779.92   25.90
   0   3  -2  822.72   25.90
   0   3   2  782.22   26.20
   0   3  -2  789.32   25.60
   0   3  -2  813.42   26.40
   0   3   2  797.32   25.10
   0   3   2  836.22   28.20
   0   3  -2  756.92   25.60
   0  -3   2  797.72   24.20
   0  -3  -2  778.82   23.90
   0  -3  -2  803.52   22.40
   0  -3   2  799.22   25.90
   0  -3  -2  844.12   27.40
   0  -3  -2  806.92   25.60
   0  -3   2  795.92   24.20
   0  -3  -2  824.32   25.70
   0  -3   2  761.12   25.70
   0  -3  -2  811.22   25.70
   0  -3  -2  775.82   29.00
   0  -3  -2  833.52   28.20
   0  -3  -2  810.92   27.90
   0  -3  -2  763.42   24.50
   0  -3   2  802.02   23.60
   0  -3   2  789.12   25.50
   0  -3   2  780.52   25.10
   0  -3  -2  808.42   23.10
   0  -3   2  813.22   24.90
   0  -3  -2  804.32   25.30
   0   3  -3  252.37   14.30
   0   3   3  261.47   13.90
   0   3   3  269.07   17.90
   0   3   3  246.78   12.80
   0   3   3  291.87   15.80
   0   3  -3  308.87   15.90
   0   3  -3  279.17   14.20
   0   3   3  301.97   17.40
   0   3  -3  278.07   12.40
   0   3  -3  257.27   15.70
   0   3   3  301.77   14.60
   0   3  -3  278.27    8.70
   0   3  -3  274.27   13.70
   0   3  -3  276.77   14.70
   0   3   3  315.17   16.20
   0   3  -3  281.07   12.60
   0   3  -3  284.27   14.20
   0   3   3  272.97   13.80
   0  -3  -3  271.07   18.70
   0  -3  -3  286.67   14.00
   0  -3  -3  278.97    9.70
   0  -3   3  276.67   13.10
   0  -3  -3  269.47   12.60
   0  -3  -3  280.97   13.10
   0  -3  -3  276.07   13.50
   0  -3   3  273.27   14.50
   0  -3  -3  288.97   14.00
   0  -3  -3  254.97   14.30
   0  -3  -3  276.97   11.80
   0  -3  -3  299.97   15.40
   0  -3   3  279.67   13.10
   0  -3   3  263.67   14.40
   0  -3   3  275.77   11.70
   0  -3   3  279.27   12.80
   0  -3   3  281.67   14.20
   0  -3   3  271.97   13.80
   0  -3   3  285.37   12.70
   0  -3   3  268.87    8.20
   0  -3  -3  297.77   14.00
   0  -3  -3  285.77   18.10
   0  -3  -3  287.37   18.20
   0   3  -4   29.10    3.60
   0   3  -4   21.70    4.80
   0   3   4   32.30    6.70
   0   3  -4   26.30    6.20
   0   3  -4   22.90    6.40
   0   3  -4   27.70    6.20
   0   3   4   20.60    5.00
   0   3  -4   28.10    5.70
   0   3  -4   24.30    6.60
   0   3  -4   31.40    5.30
   0   3   4   20.20    5.20
   0   3   4   18.30    5.50
   0   3  -4   27.20    6.60
   0   3   4   33.70    9.20
   0  -3  -4   35.30    6.40
   0  -3   4   32.20    5.10
   0  -3  -4   23.40   11.00
   0  -3  -4   30.70    5.20
   0  -3   4   30.10    5.90
   0  -3  -4   32.90    5.50
   0  -3  -4   33.90    3.50
   0  -3  -4   32.50    6.40
   0  -3  -4   32.50    9.10
   0  -3  -4   35.60    8.30
   0  -3   4   27.90    5.90
   0  -3   4   26.80    5.60
   0  -3  -4   35.10    3.30
   0  -3   4   21.10    4.30
   0  -3  -4   22.40    4.60
   0  -3   4   31.30    6.20
   0  -3   4   31.70    4.10
   0  -3  -4   31.20    6.30
   0  -3   4   25.10    6.60
   0  -3  -4   25.80    2.80
   0  -3  -4   33.10    6.70
   0  -3  -4   32.20    6.60
   0  -3  -4   23.90    7.20
   0  -3   4   32.20    7.20
   0   3   5  361.26   20.60
   0   3  -5  353.76   18.70
   0   3  -5  335.47   16.80
   0   3  -5  347.27   21.40
   0   3   5  319.77   20.20
   0   3   5  371.66   25.40
   0   3   5  344.97   22.20
   0   3  -5  360.16   21.60
   0   3   5  350.46   18.90
   0   3  -5  303.17   18.50
   0   3  -5  280.17   21.10
   0   3  -5  314.67   15.70
   0   3  -5  344.17   20.00
   0   3  -5  307.27   18.80
   0  -3   5  343.47   16.20
   0  -3  -5  348.87   20.30
   0  -3   5  334.27   19.40
   0  -3  -5  363.06   13.70
   0  -3   5  349.77   15.20
   0  -3  -5  339.37   17.10
   0  -3  -5  356.56   19.90
   0  -3   5  341.97   11.90
   0  -3  -5  371.56   19.70
   0  -3   5  337.47   16.50
   0  -3   5  321.87   19.30
   0  -3   5  346.67   21.30
   0  -3  -5  337.17   13.80
   0  -3  -5  349.37   26.40
   0  -3  -5  350.86   15.20
   0  -3  -5  332.97   14.40
   0  -3   5  331.87   12.10
   0  -3  -5  347.37   23.70
   0   3  -6    5.60    4.20
   0   3   6   13.50    6.80
   0   3  -6    1.00    3.50
   0   3  -6    5.30    6.60
   0   3  -6    3.60    4.70
   0   3  -6    7.50    5.80
   0   3  -6   12.30    5.70
   0   3   6    0.70    9.60
   0   3   6    3.60    5.80
   0   3   6    1.10    6.90
   0   3  -6   11.10    6.80
   0  -3  -6    8.10    7.80
   0  -3  -6   -1.80    6.50
   0  -3  -6    6.30    5.50
   0  -3  -6    6.10    5.00
   0  -3   6   14.50    6.10
   0  -3  -6   14.20    8.30
   0  -3   6    3.10   11.30
   0  -3  -6    1.00   11.50
   0  -3  -6    5.60    2.90
   0  -3  -6    2.90    6.20
   0  -3   6    8.30    5.40
   0  -3   6    4.40    6.00
   0  -3   6    3.60    5.30
   0  -3   6    7.80    7.00
   0  -3  -6    6.60    4.10
   0   3  -7   12.90    6.00
   0   3   7   19.60   10.80
   0   3  -7   20.70    6.40
   0   3   7    2.80    8.40
   0   3  -7   -0.80    6.80
   0   3   7    8.90    8.50
   0   3  -7   22.00    8.40
   0   3   7   30.30    9.90
   0  -3  -7   15.80    8.20
   0  -3   7   10.90    7.70
   0  -3   7    0.70   14.60
   0  -3   7   17.50    7.70
   0  -3  -7   21.60    9.50
   0  -3  -7   18.60    7.60
   0   3   8    9.40    8.70
   0   3  -8   38.00   10.00
   0   3   8   26.80   14.00
   0   3  -8   31.30   12.40
   0   3   8   22.60   11.70
   0   3   8   41.50   12.20
   0  -3  -8   25.60   12.60
   0  -3  -8   16.00    8.40
   0  -3   8    8.00   14.20
   0  -3   8   33.70   11.10
   0   3   9  188.88   24.50
   0   3  -9  217.28   28.40
   0   3  -9  265.47   24.70
   0  -3  -9  227.18   28.30
   0  -3  -9  235.38   24.00
   0  -3  -9  282.87   27.60
   0  -3   9  232.28   27.70
   0   4   0   23.30    3.10
   0   4   0   27.30    3.50
   0   4   0   22.90    3.30
   0   4   0   26.40    5.10
   0   4   0   25.20    3.60
   0   4   0   24.60    3.60
   0   4   0   24.00    4.00
   0   4   0   22.80    3.30
   0   4   0   23.20    2.20
   0  -4   0   40.90    3.70
   0  -4   0   32.30    3.80
   0  -4   0   26.70    4.00
   0  -4   0   23.90    2.50
   0  -4   0   18.90    4.10
   0  -4   0   26.90    3.70
   0  -4   0   28.90    4.00
   0  -4   0   26.90    3.60
   0   4   1 2007.30   51.29
   0   4   1 1957.30   52.99
   0   4   1 2042.40   51.09
   0   4   1 2047.60   57.99
   0   4  -1 2017.40   50.39
   0   4   1 1935.71   46.80
   0   4   1 1981.20   55.79
   0   4  -1 1943.81   51.69
   0   4  -1 2006.90   51.29
   0   4  -1 2007.80   47.70
   0   4  -1 2067.39   53.49
   0   4  -1 1958.40   51.89
   0   4   1 1974.40   47.10
   0   4   1 1942.01   51.69
   0   4   1 2019.00   51.09
   0   4  -1 1923.01   52.89
   0   4  -1 2028.40   52.89
   0  -4   1 2017.90   54.29
   0  -4   1 2080.09   52.29
   0  -4   1 1974.80   47.80
   0  -4  -1 2005.70   51.09
   0  -4  -1 2015.70   53.89
   0  -4   1 1976.60   52.49
   0  -4   1 1976.80   53.09
   0  -4   1 1920.81   51.59
   0  -4  -1 1979.00   52.09
   0  -4  -1 2021.50   56.79
   0  -4  -1 2070.69   53.39
   0  -4  -1 1986.00   49.50
   0  -4  -1 2041.60   53.69
   0  -4  -1 1994.50   48.90
   0  -4   1 1970.40   51.49
   0  -4  -1 1984.10   48.00
   0  -4  -1 2016.20   50.19
   0  -4  -1 2036.20   48.70
   0  -4   1 2054.59   52.89
   0   4   2 3774.02   94.49
   0   4  -2 3646.84   99.49
   0   4   2 3744.83   99.89
   0   4   2 3808.92  107.89
   0   4   2 3785.82  101.99
   0   4   2 3868.81   96.09
   0   4  -2 3796.52   95.79
   0   4   2 4065.19   96.69
   0   4  -2 3896.91   96.09
   0   4  -2 3965.80   97.29
   0   4  -2 3928.51   96.19
   0   4   2 3832.92   93.79
   0   4   2 3824.72   96.59
   0   4  -2 3869.51   97.49
   0   4  -2 4089.59   97.79
   0   4  -2 3878.41   94.89
   0   4   2 3862.21   98.59
   0  -4  -2 3831.92   94.59
   0  -4   2 3904.61   97.09
   0  -4  -2 3813.12   92.99
   0  -4   2 3766.62   94.09
   0  -4  -2 3846.52   95.39
   0  -4   2 3819.32   94.39
   0  -4   2 3880.51   95.99
   0  -4  -2 3846.02   98.19
   0  -4   2 3759.72   95.79
   0  -4  -2 3801.02   96.89
   0  -4  -2 3923.41   97.49
   0  -4  -2 3973.10  100.09
   0  -4  -2 3820.52   93.29
   0  -4  -2 3882.01   96.09
   0  -4   2 3895.01   96.89
   0  -4  -2 3851.31   93.19
   0  -4  -2 3863.51  101.09
   0  -4   2 3897.41   95.29
   0  -4   2 3958.80   97.09
   0  -4  -2 4009.10   97.09
   0  -4  -2 3792.02   95.99
   0  -4   2 3842.42   94.49
   0  -4   2 3862.61   96.19
   0   4  -3 1887.41   52.79
   0   4   3 1871.41   53.49
   0   4  -3 2004.10   55.29
   0   4   3 1902.11   61.19
   0   4   3 1910.01   54.19
   0   4  -3 1930.61   55.59
   0   4  -3 1889.41   55.19
   0   4  -3 1890.41   54.39
   0   4  -3 1911.11   52.09
   0   4   3 1887.41   57.99
   0   4  -3 1944.41   55.59
   0   4   3 1985.50   55.99
   0   4   3 1921.81   53.99
   0   4  -3 1914.81   56.29
   0   4  -3 1919.81   55.19
   0   4   3 1912.91   56.69
   0  -4   3 1924.91   51.29
   0  -4  -3 1881.21   50.69
   0  -4   3 1959.70   52.89
   0  -4  -3 1997.00   57.59
   0  -4  -3 1905.31   54.99
   0  -4   3 2000.60   52.99
   0  -4  -3 1880.41   58.29
   0  -4   3 1864.41   55.19
   0  -4  -3 1863.01   48.70
   0  -4  -3 1951.70   53.89
   0  -4  -3 1957.40   54.09
   0  -4  -3 1893.11   52.79
   0  -4  -3 1974.30   51.49
   0  -4   3 1948.11   55.99
   0  -4  -3 1937.71   54.69
   0  -4   3 1880.71   52.49
   0  -4   3 1989.90   54.29
   0  -4   3 1911.51   54.39
   0  -4  -3 1862.01   60.49
   0  -4   3 1868.31   54.29
   0  -4  -3 1984.30   56.59
   0  -4  -3 1907.21   55.29
   0   4  -4  610.64   22.80
   0   4   4  565.04   24.90
   0   4  -4  633.34   26.40
   0   4   4  609.74   27.60
   0   4  -4  619.14   25.30
   0   4   4  598.44   25.40
   0   4  -4  606.14   22.90
   0   4   4  578.74   28.40
   0   4  -4  636.34   25.60
   0   4  -4  590.64   27.00
   0   4   4  603.34   27.80
   0   4  -4  603.04   26.00
   0   4  -4  607.44   26.70
   0   4   4  582.14   23.80
   0   4  -4  609.14   16.00
   0   4  -4  581.44   25.50
   0  -4  -4  611.14   24.90
   0  -4   4  589.24   21.30
   0  -4  -4  594.44   23.20
   0  -4  -4  607.44   24.60
   0  -4   4  604.84   23.00
   0  -4   4  616.24   26.80
   0  -4   4  616.64   25.70
   0  -4  -4  598.14   16.40
   0  -4  -4  613.84   21.70
   0  -4  -4  639.74   26.00
   0  -4   4  587.44   23.40
   0  -4  -4  604.14   23.20
   0  -4   4  582.64   20.30
   0  -4  -4  610.04   27.70
   0  -4  -4  575.24   31.60
   0  -4   4  598.54   25.10
   0  -4  -4  597.54   18.20
   0  -4  -4  562.24   27.10
   0  -4  -4  607.14   24.10
   0  -4  -4  575.74   25.70
   0  -4   4  595.34   23.30
   0  -4  -4  601.34   30.40
   0  -4  -4  603.24   15.90
   0  -4   4  624.54   22.80
   0   4   5   33.00    8.20
   0   4  -5   39.00    9.50
   0   4  -5   33.90    3.90
   0   4   5   48.80    9.10
   0   4  -5   44.20    8.80
   0   4  -5   37.80    6.60
   0   4   5   27.40   10.50
   0   4  -5   30.20    7.50
   0   4  -5   35.30    7.20
   0   4  -5   37.20    9.20
   0   4  -5   31.60    8.00
   0   4  -5   32.30    6.50
   0   4  -5   38.80    9.30
   0   4   5   22.90    7.50
   0  -4   5   42.20    6.60
   0  -4  -5   23.30   13.60
   0  -4  -5   24.60    6.10
   0  -4   5   27.90    6.20
   0  -4   5   38.10   10.00
   0  -4   5   31.40    6.40
   0  -4  -5   29.80    7.40
   0  -4  -5   39.00   12.50
   0  -4  -5   23.50    6.60
   0  -4   5   31.30    6.20
   0  -4  -5   26.80    7.20
   0  -4  -5   17.90    7.00
   0  -4  -5   35.30    8.00
   0  -4  -5   31.50    4.40
   0  -4  -5   36.70    6.40
   0  -4  -5   40.10    4.80
   0  -4   5   36.00    5.20
   0  -4   5   37.00    8.20
   0  -4   5   31.20    8.00
   0  -4  -5   35.90    6.30
   0   4  -6  198.38   17.30
   0   4  -6  172.58   15.30
   0   4  -6  208.98   16.30
   0   4   6  208.88   18.50
   0   4   6  259.67   23.10
   0   4  -6  209.58   14.30
   0   4   6  192.98   16.70
   0   4  -6  180.38   17.30
   0   4  -6  204.28   14.10
   0   4   6  234.68   20.70
   0   4  -6  197.48   19.10
   0  -4  -6  208.18   16.60
   0  -4  -6  215.28   11.30
   0  -4   6  224.68   12.80
   0  -4  -6  219.78   12.60
   0  -4   6  200.18   14.20
   0  -4  -6  224.58   17.30
   0  -4   6  210.18   18.90
   0  -4   6  238.18   25.80
   0  -4   6  221.08   14.80
   0  -4  -6  202.28   25.90
   0  -4  -6  188.18   17.10
   0  -4  -6  202.48   15.30
   0  -4   6  226.18   18.10
   0  -4  -6  209.68   17.40
   0   4   7    0.90    7.20
   0   4   7   14.30   10.50
   0   4  -7   13.20    9.00
   0   4   7    2.60    7.00
   0   4  -7    6.40    7.40
   0   4   7   -8.00    7.10
   0   4  -7   -5.60    5.70
   0  -4   7   -6.30   12.80
   0  -4   7    2.70    7.40
   0  -4  -7    9.70    7.60
   0  -4  -7    0.20    6.80
   0  -4  -7   -1.30    6.90
   0   4   8  978.40   46.80
   0   4  -8  920.71   43.20
   0   4  -8  967.20   49.90
   0   4  -8  887.81   42.60
   0   4   8  952.30   49.99
   0   4   8  921.81   50.59
   0   4   8  948.61   48.50
   0  -4   8 1017.00   59.29
   0  -4  -8  833.42   44.30
   0  -4  -8  958.80   47.90
   0  -4  -8  950.90   42.80
   0  -4   8  954.40   46.90
   0   4   9  310.77   28.40
   0   4  -9  260.27   47.00
   0   4  -9  334.87   29.00
   0  -4  -9  294.77   30.30
   0  -4  -9  250.27   29.50
   0  -4   9  328.27   30.30
   0  -4  -9  346.77   26.10
   0   5   0    2.60    1.80
   0   5   0    3.30    2.50
   0   5   0    6.70    2.60
   0   5   0    1.70    1.00
   0   5   0    2.60    1.80
   0   5   0   -0.90    2.00
   0   5   0    4.20    1.70
   0   5   0    0.70    1.60
   0   5   0    3.30    1.70
   0  -5   0    3.90    2.00
   0  -5   0    1.60    2.00
   0  -5   0    5.30    2.40
   0  -5   0    4.60    1.70
   0  -5   0    4.40    2.90
   0  -5   0    4.60    1.70
   0  -5   0    2.50    1.50
   0   5   1  147.59   10.80
   0   5  -1  194.48    8.50
   0   5  -1  165.48   10.20
   0   5  -1  190.68   10.00
   0   5   1  151.28   12.50
   0   5  -1  176.88    9.60
   0   5  -1  183.18   10.60
   0   5   1  158.38    9.00
   0   5  -1  174.08    7.10
   0   5   1  167.58    8.70
   0   5   1  160.48   11.00
   0   5   1  168.88    9.00
   0   5  -1  175.58   10.00
   0   5   1  166.58    8.80
   0   5   1  161.38    6.90
   0   5  -1  174.78    8.80
   0  -5  -1  174.58    7.50
   0  -5   1  178.38    9.60
   0  -5   1  179.88   10.20
   0  -5   1  196.08    9.30
   0  -5  -1  178.88    4.80
   0  -5   1  185.98   10.50
   0  -5  -1  163.28    7.70
   0  -5  -1  161.88    8.10
   0  -5  -1  156.38   11.60
   0  -5   1  167.68    9.30
   0  -5   1  175.18   11.30
   0  -5   1  179.08   10.20
   0  -5  -1  165.38    9.40
   0  -5  -1  174.08    7.80
   0  -5  -1  184.58    9.50
   0  -5  -1  171.88    7.70
   0  -5   1  183.38    7.30
   0  -5  -1  168.08    7.00
   0  -5  -1  167.08   10.20
   0   5  -2  107.99    8.00
   0   5  -2   88.89    7.70
   0   5  -2   95.69    7.80
   0   5  -2   91.49    7.80
   0   5   2   98.69    9.40
   0   5  -2   92.79    7.40
   0   5   2  100.79    7.80
   0   5  -2  108.89    8.40
   0   5   2   95.59    6.40
   0   5   2   95.79   13.00
   0   5   2   92.59    7.50
   0   5   2  112.49    7.20
   0   5  -2   95.59    8.20
   0   5   2   89.09    7.60
   0  -5  -2   77.89    7.30
   0  -5   2   79.99    7.30
   0  -5   2   95.99    7.50
   0  -5   2   93.69    8.00
   0  -5  -2  101.39    4.30
   0  -5   2   88.79    7.10
   0  -5  -2   95.39    6.80
   0  -5   2   98.69    7.90
   0  -5  -2   91.29    6.50
   0  -5   2   91.99    7.30
   0  -5  -2  100.49    7.90
   0  -5  -2  108.59    6.60
   0  -5  -2   92.19    5.30
   0  -5  -2   99.59    8.80
   0  -5  -2   88.99    6.90
   0  -5  -2   94.69    7.70
   0  -5  -2   91.79    7.90
   0  -5   2  105.49    8.00
   0  -5  -2  110.29    9.70
   0  -5  -2   96.29   10.00
   0  -5   2   81.49    8.70
   0  -5  -2  102.29    8.40
   0  -5  -2   89.59    8.10
   0   5   3  647.84   27.50
   0   5   3  640.24   26.30
   0   5  -3  667.53   26.10
   0   5   3  647.14   25.80
   0   5  -3  666.63   24.70
   0   5  -3  674.53   24.00
   0   5  -3  654.53   26.40
   0   5   3  630.94   29.70
   0   5  -3  641.04   25.20
   0   5  -3  630.34   25.40
   0   5   3  664.73   24.50
   0   5  -3  613.74   24.80
   0   5  -3  627.64   26.10
   0   5   3  668.73   24.90
   0   5  -3  668.03   25.30
   0   5   3  646.34   23.90
   0  -5   3  614.94   21.20
   0  -5   3  644.94   23.90
   0  -5   3  639.74   25.30
   0  -5  -3  623.94   25.20
   0  -5  -3  657.83   31.00
   0  -5  -3  667.53   21.50
   0  -5  -3  627.94   24.00
   0  -5  -3  670.73   27.50
   0  -5  -3  670.53   25.40
   0  -5   3  634.14   23.90
   0  -5   3  655.73   23.00
   0  -5  -3  704.53   28.00
   0  -5   3  655.93   24.30
   0  -5   3  696.83   26.30
   0  -5  -3  656.23   26.50
   0  -5   3  660.93   26.00
   0  -5  -3  652.93   22.40
   0  -5   3  649.14   23.90
   0  -5  -3  660.53   25.80
   0  -5   3  628.54   24.70
   0  -5  -3  687.93   25.30
   0  -5  -3  649.93   23.30
   0   5   4  189.48   16.10
   0   5   4  202.28   21.20
   0   5  -4  198.58   14.60
   0   5  -4  213.18   14.10
   0   5  -4  206.08   14.40
   0   5  -4  196.88   12.50
   0   5   4  196.48   15.40
   0   5  -4  190.78   12.50
   0   5   4  195.28   13.20
   0   5  -4  209.98   17.70
   0   5   4  182.58   13.20
   0   5  -4  206.98   14.20
   0   5   4  220.38   15.70
   0   5  -4  194.68   14.70
   0   5  -4  185.18   15.00
   0   5   4  215.28   13.90
   0  -5  -4  203.68   15.00
   0  -5  -4  213.38   12.20
   0  -5  -4  206.08   13.30
   0  -5  -4  204.68   13.80
   0  -5   4  194.38   13.30
   0  -5   4  214.48   15.20
   0  -5  -4  238.98   18.90
   0  -5   4  218.28   13.40
   0  -5   4  191.18   13.90
   0  -5   4  208.38   13.70
   0  -5   4  215.28   13.40
   0  -5  -4  205.38    6.40
   0  -5  -4  202.28   14.80
   0  -5  -4  247.08   15.10
   0  -5  -4  196.78   12.80
   0  -5   4  199.18   11.10
   0  -5   4  179.78   12.70
   0  -5   4  204.58   11.80
   0  -5  -4  251.17   15.80
   0  -5  -4  219.18   12.80
   0  -5  -4  206.48   19.60
   0  -5  -4  200.28    9.70
   0   5  -5  116.39   14.60
   0   5  -5   81.19   11.40
   0   5  -5  100.19   13.20
   0   5  -5   85.99   12.70
   0   5  -5   99.19   13.10
   0   5  -5   93.19    9.30
   0   5  -5   74.79   12.30
   0   5   5   87.89   11.90
   0   5  -5   83.19   10.30
   0   5   5   79.49   12.70
   0   5   5   75.89   12.00
   0   5   5   77.09   12.80
   0   5  -5  103.39   13.90
   0   5   5   72.39   13.30
   0  -5   5   98.89   13.70
   0  -5  -5   57.09    9.40
   0  -5  -5   84.29    5.50
   0  -5  -5   89.99    9.80
   0  -5   5   91.19    7.60
   0  -5  -5   99.49   12.40
   0  -5  -5   75.89    6.10
   0  -5  -5   87.69    9.10
   0  -5  -5   85.69   11.30
   0  -5   5   86.19   11.50
   0  -5  -5   74.09   10.70
   0  -5   5   76.19    9.60
   0  -5  -5   85.59    5.70
   0  -5   5   85.69   12.70
   0  -5   5   87.99    9.50
   0  -5   5   72.79   10.10
   0  -5  -5   80.39   10.20
   0  -5   5   74.49   10.00
   0  -5   5   93.49   12.20
   0  -5   5   90.19    9.30
   0  -5  -5   90.89   11.80
   0  -5  -5   93.59   19.30
   0  -5  -5   62.89   13.90
   0   5   6 1084.99   45.00
   0   5   6 1099.19   44.00
   0   5   6 1058.49   47.50
   0   5  -6 1087.79   43.20
   0   5  -6 1134.29   43.90
   0   5  -6 1169.08   44.20
   0   5   6 1231.98   50.19
   0   5  -6 1077.09   43.90
   0   5  -6 1150.38   47.80
   0  -5   6 1082.49   37.10
   0  -5  -6 1129.09   34.20
   0  -5  -6 1166.98   45.30
   0  -5  -6 1111.99   41.70
   0  -5  -6 1107.09   40.70
   0  -5  -6 1065.49   37.10
   0  -5   6 1107.49   44.60
   0  -5  -6 1116.79   40.00
   0  -5  -6 1052.79   51.29
   0  -5   6 1114.09   38.40
   0  -5  -6 1122.29   43.60
   0   5   7  568.64   33.10
   0   5   7  542.75   31.50
   0   5   7  605.64   36.90
   0   5  -7  594.64   32.10
   0   5  -7  575.64   34.50
   0   5   7  531.05   34.20
   0  -5  -7  589.14   28.30
   0  -5   7  588.64   33.00
   0  -5  -7  576.84   32.60
   0  -5  -7  566.74   30.70
   0  -5   7  606.84   43.90
   0   5  -8  152.98   19.70
   0   5  -8  101.99   19.30
   0   5   8  183.58   23.10
   0   5   8  192.88   26.40
   0   5  -8  138.99   18.80
   0   5   8  141.09   21.60
   0   5   8  146.39   22.10
   0  -5   8  174.18   31.40
   0  -5   8  152.18   21.00
   0  -5  -8  161.38   22.60
   0  -5  -8  135.99   19.80
   0  -5  -8  167.98   21.00
   0   5  -9   33.10   26.10
   0   5  -9   15.50   11.30
   0   5   9   33.40   13.70
   0   5   9   62.19   17.30
   0  -5  -9  102.59   18.30
   0  -5  -9   67.89   16.30
   0  -5  -9   66.29   16.90
   0  -5   9   48.60   15.10
   0   6   0 2333.27   57.39
   0   6   0 2224.38   61.09
   0   6   0 2350.16   65.19
   0   6   0 2364.46   60.29
   0   6   0 2429.56   60.29
   0   6   0 2341.27   60.59
   0   6   0 2380.86   62.89
   0  -6   0 2280.37   61.29
   0  -6   0 2436.66   62.49
   0  -6   0 2233.18   58.19
   0  -6   0 2349.06   61.19
   0  -6   0 2455.05   69.09
   0  -6   0 2363.76   64.39
   0  -6   0 2392.46   60.69
   0  -6   0 2408.16   60.99
   0   6   1 6712.13  158.78
   0   6   1 6690.63  166.78
   0   6  -1 6400.16  158.08
   0   6   1 6826.12  158.58
   0   6  -1 6671.03  161.48
   0   6  -1 6722.83  156.98
   0   6   1 6582.14  156.18
   0   6  -1 6639.64  160.88
   0   6   1 6446.05  164.88
   0   6   1 6746.83  160.48
   0   6   1 6654.63  159.58
   0   6   1 6648.43  154.78
   0   6  -1 6681.63  160.48
   0  -6   1 6738.33  162.58
   0  -6  -1 6689.43  157.08
   0  -6  -1 6635.94  154.98
   0  -6  -1 6815.72  156.28
   0  -6  -1 6646.73  160.68
   0  -6  -1 6694.53  157.88
   0  -6   1 6582.44  155.98
   0  -6  -1 6664.73  157.98
   0  -6   1 6865.61  165.38
   0  -6  -1 6890.81  163.48
   0  -6  -1 6633.54  159.08
   0  -6   1 7068.89  164.68
   0  -6   1 6978.80  160.78
   0  -6   1 6680.83  165.88
   0  -6   1 6736.83  162.78
   0  -6  -1 6787.62  168.58
   0  -6   1 6589.54  158.98
   0   6  -2  956.50   32.20
   0   6   2  923.81   28.90
   0   6  -2 1016.70   32.30
   0   6   2  915.21   39.80
   0   6  -2  967.90   30.40
   0   6   2  957.20   33.00
   0   6  -2  972.00   33.70
   0   6  -2  977.20   32.10
   0   6   2  960.00   28.90
   0   6   2 1008.60   28.20
   0   6   2  992.70   31.60
   0   6   2  982.20   31.80
   0   6   2  980.20   32.00
   0   6  -2 1015.90   33.80
   0   6  -2  954.00   32.90
   0  -6   2  966.70   31.90
   0  -6  -2  932.21   30.80
   0  -6  -2  913.51   25.60
   0  -6  -2  950.60   26.20
   0  -6   2  952.20   32.10
   0  -6  -2  963.40   36.60
   0  -6   2  920.21   31.20
   0  -6  -2  971.60   29.60
   0  -6   2  968.50   32.30
   0  -6  -2  968.60   28.50
   0  -6   2 1034.40   34.10
   0  -6  -2  965.00   26.20
   0  -6   2  973.50   32.30
   0  -6  -2  937.61   32.10
   0  -6  -2  922.81   32.90
   0  -6  -2 1004.60   36.20
   0  -6  -2  922.31   34.30
   0  -6   2  941.51   32.60
   0  -6  -2  962.30   30.60
   0   6   3 1529.05   45.80
   0   6   3 1603.34   51.29
   0   6  -3 1581.74   49.99
   0   6   3 1623.54   47.10
   0   6  -3 1629.74   48.60
   0   6   3 1601.64   49.90
   0   6  -3 1586.44   50.69
   0   6  -3 1577.14   48.80
   0   6  -3 1628.64   48.50
   0   6   3 1587.54   53.69
   0   6  -3 1616.44   50.09
   0   6  -3 1574.64   51.99
   0   6   3 1593.44   48.40
   0   6   3 1611.84   49.00
   0  -6  -3 1639.74   47.90
   0  -6  -3 1624.44   49.40
   0  -6   3 1550.34   48.20
   0  -6   3 1634.94   47.00
   0  -6   3 1606.84   49.90
   0  -6  -3 1614.84   39.20
   0  -6  -3 1552.24   44.70
   0  -6   3 1625.14   49.60
   0  -6  -3 1572.04   55.29
   0  -6   3 1620.34   45.80
   0  -6  -3 1533.55   48.60
   0  -6  -3 1579.34   47.80
   0  -6  -3 1608.54   50.09
   0  -6  -3 1597.34   41.70
   0  -6   3 1608.64   48.30
   0  -6  -3 1617.14   52.89
   0  -6   3 1591.04   47.50
   0  -6  -3 1565.04   49.30
   0  -6  -3 1525.45   47.90
   0  -6  -3 1635.54   47.00
   0  -6   3 1594.44   46.50
   0  -6  -3 1621.74   49.99
   0  -6  -3 1608.54   49.70
   0   6   4   15.90    4.40
   0   6  -4    8.90    5.50
   0   6  -4   15.70    5.50
   0   6  -4    6.50    3.80
   0   6   4    9.80    7.00
   0   6   4   19.30    9.00
   0   6   4   10.90    6.50
   0   6   4   12.40    5.80
   0   6   4   17.00    4.70
   0   6  -4   10.20    5.20
   0   6  -4    8.30    5.50
   0   6  -4   11.20    5.40
   0   6  -4    4.00    5.00
   0   6   4   14.00    4.90
   0   6  -4   10.80    4.30
   0  -6  -4    9.50    5.30
   0  -6   4    9.20    2.70
   0  -6  -4    8.90    5.20
   0  -6  -4   14.40    5.00
   0  -6  -4    3.60    3.90
   0  -6   4   14.50    5.10
   0  -6  -4   24.30   13.00
   0  -6   4   20.50    7.60
   0  -6   4    7.60    5.50
   0  -6   4   11.80    3.70
   0  -6  -4    6.40    3.20
   0  -6  -4   10.30    5.70
   0  -6   4   21.00    6.10
   0  -6  -4   15.70    5.80
   0  -6   4   11.00    5.20
   0  -6  -4   11.60    6.40
   0  -6   4    5.80    3.90
   0  -6  -4    8.20    1.70
   0  -6  -4   12.90    6.50
   0  -6  -4   10.00    4.30
   0  -6   4   11.50    4.40
   0  -6  -4    5.50    5.50
   0  -6  -4   11.60    5.10
   0   6  -5  154.08   15.40
   0   6  -5  176.68   16.20
   0   6   5  193.58   17.80
   0   6   5  206.58   16.10
   0   6   5  204.58   17.50
   0   6  -5  184.28   13.40
   0   6  -5  167.48   14.40
   0   6  -5  200.38   14.80
   0   6  -5  144.59   15.20
   0   6  -5  167.38   15.90
   0   6  -5  220.48   16.40
   0   6   5  176.18   14.40
   0   6   5  180.78   15.90
   0   6  -5  191.28   18.70
   0  -6  -5  192.08    7.70
   0  -6   5  196.58   15.40
   0  -6  -5  223.58   14.80
   0  -6   5  227.78   17.40
   0  -6   5  180.18   14.10
   0  -6  -5  204.88    8.80
   0  -6  -5  200.88   19.40
   0  -6  -5  206.18   13.80
   0  -6  -5  224.48   16.00
   0  -6  -5  202.68   15.00
   0  -6  -5  203.38   15.00
   0  -6  -5  236.48   17.00
   0  -6   5  200.48   14.20
   0  -6  -5  220.68   27.30
   0  -6   5  194.48   14.40
   0  -6  -5  182.98   14.80
   0  -6  -5  218.18   14.50
   0  -6   5  204.88   12.90
   0  -6  -5  196.88   10.50
   0  -6   5  186.48   15.60
   0  -6   5  191.48   12.00
   0  -6   5  183.68   15.70
   0   6   6   60.69   11.60
   0   6  -6   59.29   11.40
   0   6   6   52.19   13.00
   0   6   6   44.40   11.50
   0   6  -6   40.80    9.90
   0   6  -6   55.09    9.00
   0   6   6   44.50    9.90
   0   6  -6   62.59   13.90
   0  -6   6   59.49   11.60
   0  -6   6   39.70   10.20
   0  -6  -6   35.30   14.40
   0  -6  -6   53.19   10.40
   0  -6  -6   52.69    8.80
   0  -6  -6   60.49   10.80
   0  -6  -6   44.50    9.70
   0  -6  -6   45.40    9.70
   0  -6   6   62.69    9.80
   0  -6  -6   49.99    8.90
   0   6  -7  327.97   24.00
   0   6  -7  373.46   25.90
   0   6   7  341.47   25.30
   0   6   7  339.87   26.00
   0   6  -7  376.76   27.30
   0  -6  -7  312.37   21.10
   0  -6  -7  356.26   24.90
   0  -6   7  359.06   25.30
   0  -6   7  296.47   32.20
   0  -6  -7  259.47   22.10
   0   6   8   29.00   12.90
   0   6  -8   12.00    9.90
   0   6  -8   10.70    9.90
   0   6   8   17.50   10.20
   0   6   8   18.70    9.60
   0   6   8   29.80   13.70
   0   6  -8   14.00    9.60
   0  -6   8    6.50   10.30
   0  -6  -8    4.70    8.60
   0  -6   8   -1.30   19.40
   0  -6  -8   15.30   10.50
   0  -6  -8   31.10   11.70
   0   6  -9  116.59   22.30
   0   6   9   72.79   18.60
   0   6  -9   75.09   18.40
   0   6   9  123.39   21.30
   0   6  -9  156.68   23.40
   0  -6  -9   90.99   19.70
   0  -6   9   89.29   20.40
   0  -6  -9   82.49   18.00
   0   7   0    5.90    2.70
   0   7   0    1.00    3.00
   0   7   0    5.60    2.60
   0   7   0    4.00    2.50
   0   7   0    2.90    1.50
   0   7   0    6.90    3.40
   0   7   0    5.00    2.90
   0   7   0    3.30    1.50
   0  -7   0    3.10    1.90
   0  -7   0   13.30    3.30
   0  -7   0    6.30    3.10
   0  -7   0    3.60    3.30
   0  -7   0    2.30    2.20
   0  -7   0   -0.70    2.20
   0  -7   0    6.30    2.80
   0  -7   0    7.60    2.80
   0   7  -1 1462.85   43.70
   0   7   1 1492.65   39.80
   0   7   1 1558.14   43.40
   0   7   1 1409.26   47.90
   0   7  -1 1468.35   43.90
   0   7   1 1480.15   41.50
   0   7   1 1424.26   37.90
   0   7  -1 1441.66   44.30
   0   7  -1 1490.65   39.50
   0   7   1 1461.45   49.20
   0   7   1 1460.15   43.00
   0   7  -1 1484.65   41.10
   0   7  -1 1445.56   39.10
   0   7  -1 1562.64   44.10
   0   7   1 1515.95   41.50
   0   7  -1 1415.06   45.90
   0  -7  -1 1484.55   40.70
   0  -7   1 1469.15   43.50
   0  -7   1 1454.05   41.60
   0  -7   1 1521.35   45.80
   0  -7   1 1419.26   40.50
   0  -7   1 1466.25   43.00
   0  -7  -1 1444.96   49.99
   0  -7   1 1433.06   44.60
   0  -7  -1 1520.15   46.00
   0  -7  -1 1452.35   41.50
   0  -7   1 1423.96   47.90
   0  -7  -1 1451.55   40.40
   0  -7  -1 1383.06   42.90
   0  -7   1 1467.75   44.20
   0  -7  -1 1457.15   41.40
   0  -7  -1 1414.36   37.70
   0   7  -2    4.50    3.30
   0   7   2    5.60    3.00
   0   7  -2   10.10    4.00
   0   7  -2    5.20    3.40
   0   7   2    2.00    2.60
   0   7   2    3.50    3.30
   0   7  -2   11.00    4.00
   0   7   2    6.10    4.70
   0   7   2    4.90    2.20
   0   7   2    3.40    2.50
   0   7  -2    6.10    3.30
   0   7   2    5.30    5.70
   0   7  -2    5.10    3.30
   0   7   2    5.80    3.70
   0   7  -2    5.30    3.10
   0  -7   2    8.10    3.90
   0  -7  -2    3.80    2.10
   0  -7   2    4.70    3.30
   0  -7  -2    3.30    3.60
   0  -7   2   10.10    3.00
   0  -7  -2   -1.70    2.40
   0  -7   2    3.70    2.90
   0  -7  -2    5.20    1.50
   0  -7  -2    5.70    4.10
   0  -7  -2    1.30    2.50
   0  -7  -2    6.60    3.10
   0  -7   2    5.60    3.50
   0  -7  -2   14.50    6.30
   0  -7  -2    2.60    2.40
   0  -7   2    2.60    2.60
   0  -7  -2    5.00    2.20
   0  -7  -2    4.00    2.80
   0  -7  -2    5.60    3.90
   0  -7  -2    7.20    3.40
   0  -7   2    6.60    3.80
   0  -7   2    6.20    3.80
   0   7   3 3942.41  102.39
   0   7   3 3827.22  102.99
   0   7   3 3918.71   99.19
   0   7   3 3790.12  107.59
   0   7   3 3860.81  101.99
   0   7  -3 3864.51  104.39
   0   7  -3 3916.51  103.99
   0   7   3 3875.01   98.09
   0   7  -3 3785.92  104.29
   0   7  -3 3830.72  100.89
   0   7  -3 3830.42  103.09
   0   7  -3 3895.61  102.69
   0  -7  -3 3785.82   98.09
   0  -7   3 3997.20  101.99
   0  -7  -3 3808.92  102.09
   0  -7  -3 4046.10  104.89
   0  -7   3 4015.10  100.79
   0  -7   3 3885.81  101.99
   0  -7   3 3943.41  100.49
   0  -7  -3 4095.49  107.09
   0  -7  -3 4074.29  101.79
   0  -7  -3 3832.72   91.79
   0  -7  -3 3804.92   98.49
   0  -7  -3 3827.62  108.09
   0  -7  -3 3792.52   95.29
   0  -7   3 3793.42  102.39
   0  -7  -3 3817.02  100.69
   0  -7   3 3936.91  100.39
   0  -7  -3 3868.31  110.29
   0  -7  -3 3896.01   93.19
   0  -7  -3 3832.72  103.09
   0  -7  -3 3939.31   99.59
   0   7  -4  168.18   13.50
   0   7  -4  172.08   14.30
   0   7   4  152.48   12.00
   0   7   4  156.38   14.70
   0   7  -4  161.78   13.90
   0   7   4  151.28   11.40
   0   7  -4  139.19   12.70
   0   7  -4  170.58   14.20
   0   7   4  180.18   20.80
   0   7   4  159.98   13.80
   0   7  -4  153.08   14.00
   0   7   4  161.78   14.30
   0  -7  -4  174.38   11.90
   0  -7  -4  155.18    6.50
   0  -7  -4  153.68   14.20
   0  -7   4  156.18   13.60
   0  -7  -4  153.58   11.50
   0  -7   4  166.28   13.80
   0  -7  -4  160.38   14.40
   0  -7   4  168.38   11.90
   0  -7  -4  168.58   13.20
   0  -7  -4  156.08   16.50
   0  -7   4  140.69   11.10
   0  -7  -4  143.19   21.20
   0  -7  -4  174.78    9.90
   0  -7  -4  129.69   13.50
   0  -7   4  168.88   12.50
   0  -7  -4  163.38   13.10
   0  -7  -4  129.49   11.00
   0  -7   4  183.28   13.90
   0  -7   4  157.68    9.60
   0  -7  -4  169.38   13.10
   0  -7  -4  136.99   15.50
   0  -7   4  137.89   12.40
   0  -7  -4  154.28   15.00
   0   7   5  962.20   37.20
   0   7   5  905.11   45.30
   0   7  -5  856.61   37.30
   0   7  -5  930.81   38.00
   0   7  -5  899.41   38.90
   0   7  -5  988.00   41.20
   0   7  -5  865.91   38.00
   0   7   5  913.41   39.90
   0   7   5  952.00   37.20
   0   7  -5  886.11   37.70
   0   7   5  922.81   40.60
   0   7  -5  910.51   38.70
   0   7   5  869.01   45.50
   0   7  -5  901.11   36.30
   0  -7  -5  983.60   28.00
   0  -7   5  907.61   32.30
   0  -7  -5  954.90   35.90
   0  -7   5  956.60   28.70
   0  -7   5  840.12   35.30
   0  -7  -5  907.71   29.40
   0  -7  -5  997.20   36.50
   0  -7   5  872.51   37.10
   0  -7   5  825.92   37.40
   0  -7  -5  960.90   38.50
   0  -7   5 1009.90   38.00
   0  -7  -5  992.20   38.70
   0  -7   5  930.01   36.00
   0  -7  -5  919.31   35.70
   0  -7   5  920.11   34.80
   0  -7   5  865.41   37.30
   0  -7  -5  965.60   36.30
   0  -7  -5  984.80   34.90
   0  -7  -5  885.81   32.60
   0  -7   5  934.81   33.50
   0   7   6  365.66   24.40
   0   7   6  365.36   26.70
   0   7   6  362.66   26.40
   0   7  -6  373.26   25.10
   0   7   6  381.96   26.40
   0   7   6  368.26   23.20
   0   7  -6  347.57   25.00
   0  -7   6  357.86   23.10
   0  -7   6  331.37   22.70
   0  -7  -6  395.56   23.20
   0  -7  -6  352.26   22.60
   0  -7  -6  353.96   21.60
   0  -7  -6  372.36   21.90
   0  -7  -6  378.66   23.60
   0  -7   6  391.46   21.60
   0  -7  -6  357.66   21.60
   0  -7  -6  360.06   21.60
   0  -7   6  397.76   20.90
   0  -7  -6  359.76   27.50
   0   7   7  803.82   42.10
   0   7   7  764.62   43.00
   0   7   7  777.62   39.10
   0   7  -7  832.22   42.50
   0   7   7  780.62   39.40
   0   7  -7  849.32   39.90
   0  -7   7  788.62   39.10
   0  -7  -7  816.42   37.70
   0  -7  -7  810.42   39.20
   0  -7  -7  810.72   35.50
   0  -7  -7  831.52   37.10
   0   7  -8    6.40    9.40
   0   7  -8   -3.40    9.20
   0   7   8   -5.40   10.90
   0   7   8   -4.60    8.50
   0   7  -8   -7.60    9.00
   0   7   8    6.40   11.20
   0   7   8    0.50   13.10
   0  -7   8    3.40    9.30
   0  -7  -8   -0.40   10.30
   0  -7  -8    0.80    9.40
   0  -7  -8  -11.40   11.10
   0   7   9   62.09   18.70
   0   7  -9   52.99   16.50
   0   7   9   73.39   18.10
   0   7  -9   28.50   15.00
   0  -7  -9   53.09   13.90
   0  -7   9   39.00   13.70
   0   8   0 1254.27   33.60
   0   8   0 1255.27   36.70
   0   8   0 1290.47   37.40
   0   8   0 1217.08   37.10
   0   8   0 1297.27   41.70
   0   8   0 1242.58   32.10
   0   8   0 1204.18   43.10
   0  -8   0 1207.58   38.40
   0  -8   0 1229.68   41.40
   0  -8   0 1176.48   36.90
   0  -8   0 1270.97   37.40
   0  -8   0 1223.18   34.90
   0  -8   0 1235.58   39.30
   0  -8   0 1239.18   45.60
   0  -8   0 1240.58   38.10
   0   8   1  847.52   35.40
   0   8  -1  791.52   29.80
   0   8  -1  793.22   25.00
   0   8  -1  805.12   32.70
   0   8   1  873.31   29.50
   0   8   1  851.51   27.80
   0   8   1  877.61   24.90
   0   8  -1  886.71   30.00
   0   8  -1  820.22   30.60
   0   8  -1  858.51   30.40
   0   8   1  881.11   27.80
   0   8   1  855.81   28.90
   0   8   1  852.41   34.70
   0   8   1  860.41   26.70
   0   8  -1  822.42   25.70
   0   8  -1  842.52   26.90
   0  -8  -1  835.52   27.60
   0  -8   1  787.42   29.00
   0  -8  -1  871.11   32.00
   0  -8  -1  824.72   28.10
   0  -8  -1  820.72   24.40
   0  -8  -1  808.42   29.50
   0  -8   1  796.02   30.00
   0  -8   1  827.42   34.10
   0  -8   1  802.82   25.90
   0  -8  -1  856.41   27.60
   0  -8   1  849.81   28.00
   0  -8  -1  890.11   36.70
   0  -8  -1  829.72   30.60
   0  -8  -1  820.02   24.80
   0  -8   1  863.71   31.40
   0  -8  -1  857.11   27.60
   0  -8  -1  848.32   28.10
   0  -8   1  837.22   29.20
   0  -8   1  822.82   31.40
   0   8   2  552.74   22.70
   0   8  -2  489.15   23.90
   0   8   2  495.45   20.90
   0   8  -2  499.15   20.90
   0   8  -2  498.15   25.90
   0   8  -2  508.75   23.50
   0   8  -2  506.35   22.70
   0   8   2  485.95   22.20
   0   8   2  521.55   21.80
   0   8   2  513.65   21.00
   0   8   2  501.25   16.80
   0   8  -2  454.95   21.50
   0   8   2  473.25   28.40
   0  -8  -2  504.15   19.20
   0  -8  -2  498.05   18.20
   0  -8  -2  501.95   13.30
   0  -8   2  456.25   15.50
   0  -8  -2  472.55   24.80
   0  -8  -2  506.95   27.20
   0  -8   2  498.25   22.50
   0  -8   2  489.15   21.70
   0  -8   2  488.35   21.20
   0  -8  -2  487.75   18.70
   0  -8   2  470.75   23.40
   0  -8  -2  512.75   23.30
   0  -8  -2  527.75   21.20
   0  -8   2  472.15   21.70
   0  -8  -2  456.65   18.90
   0  -8  -2  470.35   17.20
   0  -8  -2  483.75   17.00
   0  -8  -2  497.65   22.40
   0  -8  -2  491.95   21.50
   0   8   3  345.87   16.00
   0   8  -3  343.67   19.20
   0   8   3  386.66   19.90
   0   8   3  374.36   19.80
   0   8   3  386.16   17.30
   0   8   3  366.36   19.40
   0   8   3  347.17   21.90
   0   8  -3  366.66   20.50
   0   8   3  399.96   30.80
   0   8  -3  334.57   18.90
   0   8  -3  354.16   20.60
   0   8  -3  345.47   18.00
   0  -8  -3  382.56   17.60
   0  -8  -3  382.36   13.60
   0  -8  -3  334.97   17.20
   0  -8  -3  415.26   21.70
   0  -8   3  402.76   22.70
   0  -8   3  369.36   20.40
   0  -8   3  374.56   18.60
   0  -8  -3  335.17   21.00
   0  -8  -3  385.86   17.80
   0  -8   3  360.16   19.50
   0  -8  -3  393.46   18.70
   0  -8  -3  372.46   13.70
   0  -8   3  354.76   18.60
   0  -8  -3  338.67   13.80
   0  -8  -3  379.16   20.10
   0  -8   3  377.56   21.80
   0  -8   3  379.96   20.10
   0  -8  -3  384.06   26.70
   0  -8   3  391.06   19.40
   0   8  -4 2257.07   70.09
   0   8  -4 2047.10   65.79
   0   8   4 2117.99   61.19
   0   8  -4 2057.69   64.89
   0   8  -4 1991.20   71.19
   0   8   4 2072.99   61.69
   0   8  -4 2184.78   67.89
   0   8  -4 2127.39   66.59
   0   8   4 2067.69   71.79
   0   8   4 2137.09   66.09
   0   8  -4 2147.89   65.69
   0   8   4 2163.78   64.59
   0  -8   4 2017.10   64.79
   0  -8   4 2100.29   65.39
   0  -8  -4 2260.67   70.89
   0  -8   4 2100.89   63.49
   0  -8   4 2074.79   64.89
   0  -8   4 2113.49   62.29
   0  -8  -4 2069.49   58.99
   0  -8   4 2060.29   62.09
   0  -8  -4 2058.49   69.69
   0  -8  -4 2044.20   55.29
   0  -8  -4 2135.09   64.39
   0  -8   4 2056.69   61.29
   0  -8  -4 2166.48   68.39
   0  -8  -4 2025.30   73.89
   0  -8   4 2074.59   58.59
   0  -8   4 2138.39   63.49
   0  -8  -4 2096.19   52.29
   0  -8  -4 2199.68   66.09
   0  -8  -4 2106.79   58.39
   0  -8   4 2107.19   61.59
   0  -8  -4 2053.19   60.29
   0  -8  -4 1985.70   61.29
   0  -8  -4 2067.19   60.69
   0  -8  -4 2029.90   63.49
   0   8   5   48.80   10.60
   0   8   5   43.50    8.40
   0   8  -5   47.30   11.00
   0   8  -5   45.20   10.00
   0   8   5   56.39   13.40
   0   8   5   41.20   10.20
   0   8  -5   65.79   11.90
   0   8   5   45.70    8.70
   0   8  -5   56.29   10.80
   0   8   5   49.90   10.80
   0   8  -5   31.80    9.10
   0   8  -5   55.49   12.20
   0  -8  -5   68.39   10.80
   0  -8  -5   61.59    9.70
   0  -8  -5   70.89   10.50
   0  -8  -5   52.89   10.60
   0  -8   5   48.00    9.80
   0  -8   5   45.50   10.00
   0  -8   5   52.99    8.50
   0  -8  -5   54.59    9.50
   0  -8  -5   41.60    9.10
   0  -8  -5   59.79    9.80
   0  -8  -5   47.00   11.20
   0  -8   5   44.60    5.30
   0  -8  -5   59.49    9.40
   0  -8   5   60.09   10.10
   0  -8   5   42.10   11.30
   0  -8   5   54.89    9.00
   0  -8  -5   46.20    4.20
   0  -8  -5   53.89   12.10
   0  -8   5   47.20    9.80
   0  -8  -5   64.99    9.20
   0   8   6 1282.47   49.90
   0   8   6 1292.17   55.19
   0   8  -6 1302.27   50.89
   0   8   6 1364.06   50.49
   0   8  -6 1316.57   53.89
   0   8   6 1378.96   54.89
   0   8   6 1277.37   53.09
   0  -8   6 1357.16   46.10
   0  -8  -6 1336.37   49.70
   0  -8  -6 1338.47   47.80
   0  -8  -6 1389.06   57.99
   0  -8  -6 1347.17   50.29
   0  -8  -6 1342.27   49.60
   0  -8  -6 1256.27   47.00
   0  -8   6 1367.36   51.29
   0  -8   6 1411.06   50.19
   0  -8  -6 1348.47   48.50
   0   8   7    5.00    8.10
   0   8  -7    4.10    8.20
   0   8   7    0.90    8.70
   0   8   7    3.40    9.10
   0   8  -7   -0.30    6.70
   0   8   7   -4.20    8.60
   0   8  -7    8.70    8.80
   0  -8  -7   -1.50    6.50
   0  -8  -7   -4.90    6.70
   0  -8   7   17.30   11.40
   0  -8  -7   -0.60    7.00
   0  -8  -7    1.30    6.60
   0   8  -8    0.10   10.20
   0   8   8    1.60   10.00
   0   8   8   13.90   10.50
   0   8  -8    6.10   12.00
   0   8  -8   -5.00   10.10
   0   8   8   -5.80   11.70
   0   8   8    9.20   15.50
   0  -8   8    0.80   19.60
   0  -8  -8    8.00    9.50
   0  -8  -8   15.50   10.50
   0  -8   8   -1.60   10.70
   0   9   0    0.10    2.70
   0   9   0    2.50    2.50
   0   9   0    0.90    1.50
   0   9   0    2.70    3.30
   0   9   0    5.30    3.30
   0   9   0   -5.80    3.50
   0   9   0    5.50    4.50
   0   9   0    3.00    2.10
   0  -9   0    1.20    3.50
   0  -9   0    5.60    3.50
   0  -9   0    0.90    2.70
   0  -9   0    2.10    2.30
   0  -9   0    3.80    2.60
   0  -9   0    2.00    2.80
   0  -9   0    1.00    3.10
   0  -9   0   -0.80    3.10
   0   9   1  246.98   12.90
   0   9   1  233.78   13.80
   0   9  -1  249.78   14.60
   0   9  -1  243.18   13.40
   0   9   1  237.58   12.30
   0   9  -1  221.38   14.40
   0   9  -1  247.58   14.30
   0   9   1  211.38   10.20
   0   9   1  235.38   18.00
   0   9  -1  220.68   10.40
   0   9   1  218.68   12.30
   0   9   1  262.17   19.30
   0   9   1  212.38   12.80
   0   9  -1  228.98   11.30
   0   9  -1  188.68   13.60
   0   9  -1  218.38   11.30
   0  -9   1  208.58   13.90
   0  -9  -1  220.98   12.10
   0  -9  -1  220.68   10.00
   0  -9  -1  241.48   15.10
   0  -9  -1  220.58   10.20
   0  -9   1  186.88   11.80
   0  -9  -1  224.48   12.30
   0  -9  -1  226.58   13.10
   0  -9  -1  201.48   13.40
   0  -9   1  206.48   14.50
   0  -9   1  224.88   13.80
   0  -9  -1  218.68   12.50
   0  -9   1  242.18   13.90
   0  -9  -1  247.38   15.90
   0  -9  -1  238.38   13.60
   0  -9   1  213.48   11.50
   0  -9   1  218.78   16.80
   0   9   2  479.35   22.40
   0   9  -2  514.75   23.00
   0   9  -2  503.35   21.30
   0   9   2  496.85   22.30
   0   9   2  520.55   23.10
   0   9   2  503.75   21.50
   0   9   2  509.15   22.80
   0   9   2  464.85   29.40
   0   9   2  486.15   16.70
   0   9  -2  510.85   27.90
   0   9  -2  530.65   22.50
   0   9  -2  519.15   24.10
   0   9  -2  489.75   24.90
   0   9  -2  483.25   23.30
   0  -9  -2  499.65   22.70
   0  -9  -2  489.85   27.90
   0  -9   2  493.85   22.80
   0  -9   2  534.55   25.00
   0  -9  -2  503.55   25.20
   0  -9   2  506.15   22.90
   0  -9  -2  497.65   24.00
   0  -9  -2  516.85   17.70
   0  -9   2  427.26   20.70
   0  -9  -2  491.75   20.20
   0  -9   2  461.95   23.10
   0  -9  -2  522.95   21.00
   0  -9  -2  469.65   18.60
   0  -9  -2  508.55   19.60
   0  -9   2  528.55   25.90
   0  -9  -2  509.35   19.40
   0   9  -3  211.68   16.50
   0   9  -3  227.48   15.10
   0   9   3  230.08   12.60
   0   9   3  207.98   19.30
   0   9  -3  243.28   16.80
   0   9   3  205.38   17.10
   0   9  -3  199.38   14.00
   0   9   3  229.68   12.30
   0   9   3  203.38   14.60
   0   9  -3  207.68   15.70
   0   9  -3  257.67   15.80
   0   9   3  192.88   26.40
   0  -9  -3  206.48   14.00
   0  -9  -3  218.68   10.80
   0  -9  -3  209.98   13.40
   0  -9  -3  215.28   16.80
   0  -9  -3  175.18   12.50
   0  -9  -3  199.68   10.20
   0  -9  -3  223.78   15.80
   0  -9   3  215.68   14.60
   0  -9   3  208.78   15.20
   0  -9   3  218.88   15.80
   0  -9   3  208.98   14.80
   0  -9   3  193.68   14.50
   0  -9  -3  205.38   13.30
   0  -9  -3  197.38   17.30
   0  -9   3  197.58   14.60
   0  -9  -3  225.68    9.50
   0  -9   3  223.68   16.40
   0  -9  -3  193.98   20.30
   0  -9   3  204.28   14.70
   0  -9  -3  212.78   15.90
   0   9  -4  259.87   19.70
   0   9  -4  236.88   18.00
   0   9   4  310.87   20.30
   0   9  -4  283.97   19.60
   0   9  -4  250.27   19.80
   0   9   4  245.08   22.00
   0   9   4  257.67   15.40
   0   9   4  255.77   18.40
   0   9  -4  244.48   18.70
   0   9  -4  253.47   17.70
   0   9   4  269.27   15.80
   0   9  -4  257.07   19.90
   0   9  -4  287.37   19.10
   0   9   4  249.88   17.40
   0  -9   4  266.17   17.30
   0  -9   4  250.37   15.10
   0  -9   4  263.17   16.10
   0  -9  -4  242.98   17.50
   0  -9   4  293.57   20.40
   0  -9  -4  279.27   18.90
   0  -9  -4  256.47   11.70
   0  -9  -4  275.67   16.60
   0  -9  -4  245.88   19.70
   0  -9   4  291.97   19.20
   0  -9  -4  254.47   16.00
   0  -9   4  228.78   17.20
   0  -9  -4  270.87   15.40
   0  -9  -4  242.88   11.00
   0  -9  -4  282.67   22.00
   0  -9  -4  225.28   16.30
   0  -9   4  281.67   19.40
   0  -9  -4  277.27   13.80
   0  -9   4  256.07   20.20
   0  -9  -4  246.68   16.00
   0  -9   4  276.67   18.70
   0  -9   4  276.87   16.60
   0   9   5  760.82   36.80
   0   9   5  767.62   41.90
   0   9  -5  752.02   36.20
   0   9   5  801.12   33.10
   0   9   5  822.12   37.30
   0   9   5  757.32   32.50
   0   9  -5  744.13   36.20
   0   9  -5  829.32   36.30
   0   9  -5  740.33   34.00
   0  -9  -5  725.33   34.00
   0  -9  -5  708.73   30.00
   0  -9   5  803.92   31.70
   0  -9   5  751.62   33.30
   0  -9  -5  778.72   30.40
   0  -9   5  756.62   32.80
   0  -9  -5  797.82   30.00
   0  -9   5  707.03   27.90
   0  -9  -5  702.13   36.50
   0  -9   5  776.82   33.70
   0  -9  -5  795.32   36.80
   0  -9  -5  751.42   32.00
   0  -9   5  809.42   35.60
   0  -9  -5  811.32   34.90
   0   9  -6   17.20    8.90
   0   9   6   31.40   10.40
   0   9   6   36.30    9.10
   0   9   6   36.50   11.30
   0   9   6   36.70    8.60
   0  -9  -6   39.60   10.10
   0  -9  -6   42.30    9.40
   0  -9  -6   33.40    9.10
   0  -9   6   21.80    8.10
   0  -9  -6   39.90    8.80
   0  -9  -6   43.10    9.80
   0  -9   6   35.80    8.80
   0  -9   6   48.10   10.20
   0  -9  -6   19.10   16.80
   0  -9   6   27.00    9.60
   0   9  -7  126.79   20.80
   0   9  -7  100.19   18.20
   0   9   7  138.59   17.60
   0   9  -7  120.29   17.60
   0  -9  -7  133.49   19.70
   0  -9  -7  121.49   17.70
   0   9   8  151.78   21.00
   0   9  -8  188.68   25.70
   0   9   8  159.28   22.90
   0   9  -8  184.08   24.80
   0   9  -8  152.28   21.90
   0   9   8  144.69   22.90
   0  -9  -8  167.68   22.30
   0  -9   8  161.18   21.40
   0  10   0   42.70    9.90
   0  10   0   24.00    7.90
   0  10   0   27.80    5.40
   0  10   0   31.80    6.10
   0  10   0   47.20    5.10
   0  10   0   33.80    4.50
   0  10   0   30.40    5.30
   0  10   0   27.30    6.50
   0 -10   0   35.40    6.90
   0 -10   0   32.20    7.50
   0 -10   0   24.40    8.00
   0 -10   0   33.80    7.00
   0 -10   0   41.30    6.60
   0 -10   0   31.10    6.30
   0 -10   0   33.10    6.60
   0 -10   0   28.70    5.00
   0  10  -1    8.70    3.90
   0  10   1    5.20    3.20
   0  10  -1   10.10    3.70
   0  10   1   12.00    6.90
   0  10   1    7.80    4.30
   0  10   1    9.50    3.20
   0  10   1    9.60    4.10
   0  10  -1    8.80    3.10
   0  10  -1    9.80    4.60
   0  10   1    5.30    3.50
   0  10  -1    9.90    5.50
   0  10  -1   10.10    4.50
   0  10   1    9.50    3.90
   0  10  -1    9.50    3.30
   0  10   1   16.70    7.30
   0 -10  -1   12.30    4.30
   0 -10   1    7.60    4.70
   0 -10  -1   17.70    6.20
   0 -10  -1    7.70    5.10
   0 -10  -1   10.60    3.70
   0 -10  -1   11.70    3.30
   0 -10  -1    5.50    3.60
   0 -10   1    7.60    4.20
   0 -10   1    9.70    4.20
   0 -10  -1    1.20    4.00
   0 -10  -1   13.70    5.80
   0 -10  -1   11.10    3.30
   0 -10   1   11.00    5.60
   0 -10   1   13.00    5.20
   0 -10  -1   12.20    4.60
   0 -10  -1   15.60    4.10
   0 -10   1   13.20    4.10
   0 -10   1   15.70    5.60
   0 -10   1    9.50    3.80
   0  10  -2   60.49    9.30
   0  10   2   74.69   10.50
   0  10   2   90.09   16.30
   0  10   2   69.69   10.40
   0  10   2   73.79    9.80
   0  10   2   65.99    9.00
   0  10  -2   83.49    8.40
   0  10  -2   72.69    8.30
   0  10   2   70.19    5.20
   0  10  -2   63.29   10.10
   0  10  -2   69.59   11.80
   0 -10  -2   73.19   10.70
   0 -10  -2   66.89    7.20
   0 -10   2   72.49   10.70
   0 -10  -2   71.69   13.30
   0 -10  -2   52.89    7.50
   0 -10  -2   59.59    7.40
   0 -10   2   84.39   11.40
   0 -10   2   73.59   11.40
   0 -10  -2   61.49    7.80
   0 -10   2   60.09    9.20
   0 -10  -2   74.99    7.90
   0 -10  -2   86.49   12.20
   0 -10  -2   79.39   13.00
   0 -10   2   60.19    6.60
   0 -10   2   56.39   10.30
   0 -10   2   48.10    8.50
   0  10  -3  103.39   10.60
   0  10  -3  104.79   13.40
   0  10   3  119.49   15.40
   0  10  -3  110.09   10.60
   0  10   3   84.69    7.90
   0  10  -3   91.89   13.70
   0  10   3  112.89   13.00
   0  10  -3  119.99   15.20
   0  10   3  102.09   10.60
   0  10   3   81.99   21.00
   0  10  -3   88.19   13.00
   0  10  -3   87.19   13.40
   0  10   3   89.59   11.90
   0 -10  -3  128.59   14.30
   0 -10  -3  113.89   19.10
   0 -10  -3   99.59    5.30
   0 -10   3   98.49   12.90
   0 -10  -3   96.89    8.30
   0 -10  -3  105.29   14.30
   0 -10   3  110.59   11.50
   0 -10  -3   95.99   14.70
   0 -10   3  105.89   13.00
   0 -10   3   82.69   11.50
   0 -10  -3   87.99   12.30
   0 -10  -3   91.79   11.10
   0 -10  -3   94.29    9.70
   0 -10  -3  107.29   12.90
   0 -10  -3   84.19    7.30
   0 -10  -3   93.79    5.90
   0 -10  -3  105.49    8.30
   0 -10   3  106.69   14.60
   0 -10   3  101.19   12.70
   0 -10   3   94.69   12.10
   0 -10  -3  106.99    9.80
   0 -10  -3   85.79   10.60
   0  10  -4  843.92   34.20
   0  10  -4  918.31   39.20
   0  10  -4  896.31   38.90
   0  10  -4  867.11   36.40
   0  10   4  932.41   37.90
   0  10  -4  854.61   39.30
   0  10   4  878.81   37.60
   0  10  -4  844.92   41.30
   0  10   4  977.40   43.60
   0  10  -4  796.22   37.40
   0  10   4  887.11   37.00
   0  10  -4  869.61   37.00
   0  10   4  928.41   32.90
   0  10   4  851.81   31.60
   0 -10   4  798.92   34.30
   0 -10  -4  867.21   33.20
   0 -10  -4  847.72   37.80
   0 -10   4  871.71   34.60
   0 -10   4  882.01   33.40
   0 -10  -4  852.31   33.50
   0 -10  -4  926.11   37.00
   0 -10  -4  908.01   27.30
   0 -10   4  794.62   35.50
   0 -10   4  863.81   37.80
   0 -10   4  801.72   35.50
   0 -10  -4  848.72   33.40
   0 -10   4  857.41   33.30
   0 -10   4  776.82   37.10
   0 -10  -4  885.61   33.30
   0 -10   4  928.71   36.90
   0 -10  -4  887.51   41.70
   0 -10  -4  886.01   37.30
   0 -10  -4  906.81   34.30
   0 -10  -4  864.71   27.40
   0 -10  -4  852.21   27.60
   0 -10   4  827.72   35.90
   0  10   5  164.58   17.10
   0  10  -5  175.58   16.80
   0  10   5  190.98   14.80
   0  10   5  110.99   20.50
   0  10   5  168.38   14.80
   0  10  -5  175.88   17.60
   0  10   5  167.88   20.30
   0  10  -5  162.88   17.30
   0 -10  -5  157.58   15.00
   0 -10   5  177.88   17.30
   0 -10   5  158.18   15.80
   0 -10  -5  111.69   15.90
   0 -10   5  141.19   15.40
   0 -10  -5  169.38   17.10
   0 -10   5  157.98   14.70
   0 -10  -5  159.58   16.60
   0 -10  -5  160.78   12.10
   0 -10  -5  172.68   15.90
   0 -10  -5  155.78   13.70
   0 -10   5  169.98   14.40
   0 -10  -5  168.68   20.70
   0 -10   5  193.08   15.50
   0  10   6   18.70    7.60
   0  10  -6   20.20    9.30
   0  10  -6   15.10    9.50
   0  10   6   23.40    9.60
   0  10   6   15.90   12.90
   0  10   6   19.70    8.00
   0  10   6   30.40   10.50
   0  10  -6   29.00   10.10
   0 -10  -6    5.40    6.60
   0 -10   6   17.50    8.00
   0 -10  -6   29.00    9.40
   0 -10   6   15.40    8.30
   0 -10  -6   23.50    8.70
   0 -10   6   24.50    7.30
   0 -10   6   14.30    7.70
   0 -10  -6   22.00    8.90
   0  10   7   10.30    9.30
   0  10  -7    5.70    9.00
   0  10   7   -7.70    8.70
   0  10   7    0.80   11.00
   0  10  -7   11.60    9.70
   0  10   7    8.30   10.80
   0 -10   7   -6.20    7.40
   0 -10  -7   11.50    8.80
   0 -10  -7    6.60    8.50
   0 -10  -7    7.10    9.40
   0  10   8  112.59   18.20
   0  10  -8  100.19   20.60
   0  10  -8  112.59   20.10
   0  10  -8  116.29   19.60
   0 -10  -8  102.29   16.50
   0 -10   8   73.09   15.80
   0  11   0    4.40    6.20
   0  11   0   -0.60    1.80
   0  11   0    1.90    2.00
   0  11   0    1.10    3.20
   0  11   0   -1.20    5.30
   0  11   0    0.90    3.20
   0  11   0    5.60    3.00
   0  11   0    0.10    2.70
   0  11   0    3.20    4.20
   0 -11   0    0.30    4.10
   0 -11   0    0.80    2.80
   0 -11   0   -0.60    2.70
   0 -11   0    2.40    4.50
   0 -11   0   -0.60    4.20
   0 -11   0   -3.00    4.00
   0 -11   0    2.60    4.00
   0 -11   0   -3.00    3.20
   0  11   1  247.98   15.30
   0  11   1  218.78   14.40
   0  11   1  236.78   14.90
   0  11  -1  245.78   12.50
   0  11  -1  236.48   11.10
   0  11  -1  239.08   15.60
   0  11   1  220.48   13.70
   0  11  -1  227.88   17.50
   0  11   1  250.37   14.00
   0  11   1  255.87   21.20
   0  11   1  231.78   11.80
   0  11  -1  226.68   12.60
   0  11  -1  256.37   15.50
   0  11  -1  208.88   13.70
   0 -11  -1  212.88   14.50
   0 -11  -1  271.67   14.80
   0 -11  -1  245.78   11.50
   0 -11   1  252.27   20.10
   0 -11  -1  229.28   20.20
   0 -11   1  230.98   17.00
   0 -11  -1  216.38   14.20
   0 -11   1  234.98   15.10
   0 -11  -1  228.88   14.90
   0 -11   1  226.18   13.30
   0 -11   1  224.88   16.20
   0 -11  -1  239.18   13.80
   0 -11   1  227.88   13.70
   0 -11   1  221.88   15.30
   0 -11   1  236.78   17.00
   0 -11   1  218.98   16.60
   0 -11  -1  212.48   16.10
   0 -11  -1  205.88   16.20
   0  11  -2    6.70    3.40
   0  11   2    4.40    4.30
   0  11  -2   -3.90    4.00
   0  11  -2    8.90    6.50
   0  11  -2    0.70    5.30
   0  11   2   -0.10    6.40
   0  11  -2   -0.10    5.80
   0  11  -2    1.60    3.30
   0  11   2    0.50    3.10
   0  11   2    6.70    4.90
   0  11   2    1.40    2.20
   0 -11  -2   -1.10    3.30
   0 -11  -2    1.20    3.10
   0 -11  -2    2.50    4.20
   0 -11  -2    2.50    4.10
   0 -11   2   -4.80    4.10
   0 -11   2   -0.90    3.40
   0 -11  -2   -1.50    4.10
   0 -11  -2    0.20    3.50
   0 -11  -2    3.40    3.90
   0 -11   2    6.60    4.10
   0 -11   2    2.60    3.90
   0 -11   2    1.50    4.50
   0 -11  -2    6.80    5.20
   0 -11  -2   -0.90    4.20
   0 -11  -2    5.00    8.10
   0 -11   2    3.60    5.80
   0 -11   2    1.30    4.50
   0 -11   2   -2.80    4.30
   0 -11  -2   -2.80    2.40
   0  11   3 2118.89   63.59
   0  11   3 2082.39   66.99
   0  11  -3 1980.80   59.09
   0  11  -3 1842.62   65.39
   0  11  -3 1993.00   65.89
   0  11  -3 2065.59   64.89
   0  11  -3 1971.60   61.79
   0  11   3 2024.00   54.79
   0  11  -3 1923.31   67.39
   0  11   3 2039.10   63.99
   0  11  -3 1916.21   64.99
   0  11   3 2002.30   63.49
   0 -11  -3 2027.20   48.20
   0 -11   3 2002.00   64.99
   0 -11   3 1954.60   62.19
   0 -11  -3 1913.61   57.39
   0 -11  -3 2056.49   62.69
   0 -11   3 1926.81   62.09
   0 -11   3 2048.79   66.89
   0 -11   3 1976.10   67.79
   0 -11  -3 2092.79   65.69
   0 -11  -3 2103.29   69.39
   0 -11  -3 1937.41   58.59
   0 -11   3 2020.60   64.89
   0 -11   3 2087.79   65.79
   0 -11  -3 2147.69   74.39
   0 -11  -3 1971.00   58.89
   0 -11   3 2002.60   66.49
   0 -11  -3 1992.90   54.99
   0 -11  -3 2046.80   59.09
   0 -11  -3 1996.50   55.89
   0 -11   3 1906.31   62.89
   0 -11  -3 1962.40   60.19
   0 -11  -3 2021.10   56.99
   0  11   4  508.05   27.00
   0  11   4  494.95   27.20
   0  11  -4  495.25   26.60
   0  11  -4  496.65   28.90
   0  11  -4  458.45   26.00
   0  11  -4  471.45   24.20
   0  11  -4  498.15   28.30
   0  11   4  496.35   21.90
   0  11   4  481.45   31.50
   0  11   4  504.65   22.40
   0 -11  -4  450.55   25.70
   0 -11   4  445.26   25.20
   0 -11  -4  488.85   17.30
   0 -11  -4  430.26   23.70
   0 -11  -4  485.25   19.50
   0 -11  -4  497.65   22.20
   0 -11  -4  470.75   23.80
   0 -11   4  475.55   23.20
   0 -11   4  482.45   26.80
   0 -11  -4  489.95   24.10
   0 -11  -4  468.25   24.70
   0 -11  -4  504.65   31.70
   0 -11   4  511.85   25.20
   0 -11  -4  506.15   29.00
   0 -11   4  470.75   25.00
   0 -11  -4  443.36   23.50
   0 -11  -4  469.05   25.10
   0 -11   4  453.45   25.10
   0 -11   4  490.15   27.90
   0  11  -5  559.44   34.40
   0  11   5  592.34   27.70
   0  11   5  585.04   31.80
   0  11   5  581.14   27.30
   0  11  -5  556.14   37.60
   0  11   5  595.94   33.00
   0  11  -5  585.34   33.70
   0  11  -5  603.94   32.10
   0  11   5  506.95   35.60
   0 -11   5  633.44   29.50
   0 -11  -5  623.74   34.40
   0 -11  -5  600.04   29.60
   0 -11  -5  591.94   31.20
   0 -11   5  626.44   31.10
   0 -11  -5  571.64   28.90
   0 -11  -5  566.04   26.20
   0 -11   5  591.94   28.60
   0 -11   5  667.93   33.70
   0 -11   5  583.44   30.70
   0  11   6   37.90    9.70
   0  11  -6   36.90   11.80
   0  11   6   28.90   15.30
   0  11  -6   42.00   11.20
   0  11  -6   19.50    8.80
   0  11   6   32.10   10.20
   0  11   6   40.20   12.30
   0  11   6   32.10   12.50
   0 -11   6   51.19   12.70
   0 -11  -6   29.50    8.90
   0 -11   6   21.20    9.40
   0 -11  -6   33.80   10.30
   0 -11   6   30.70    8.80
   0 -11  -6   50.29   10.40
   0 -11  -6   38.40    9.50
   0 -11   6   40.70   10.40
   0  11   7  301.47   23.20
   0  11  -7  326.57   27.60
   0  11  -7  390.16   29.00
   0  11  -7  349.07   28.40
   0  11   7  355.06   29.90
   0  11   7  358.46   30.30
   0 -11  -7  334.57   25.20
   0 -11  -7  371.96   25.10
   0 -11   7  342.07   25.20
   0  11  -8  -15.80   18.10
   0  11  -8    1.70   17.50
   0  11  -8    0.10   12.20
   0  11   8   -2.50   10.20
   0  11   8    7.80   12.80
   0 -11   8   -0.80   11.40
   0  12   0   68.49    4.70
   0  12   0   83.39    9.90
   0  12   0   80.99    9.80
   0  12   0   63.19    9.70
   0  12   0   88.29    9.20
   0  12   0   79.79    6.70
   0  12   0   80.79   13.60
   0  12   0   76.39    5.70
   0  12   0   80.09    5.70
   0 -12   0   74.69    7.80
   0 -12   0   73.89   13.80
   0 -12   0   72.19   13.50
   0 -12   0   62.49    9.80
   0 -12   0   73.89   11.30
   0 -12   0   80.59   11.50
   0 -12   0   72.29   11.40
   0  12  -1  121.79   12.10
   0  12   1  125.99   10.80
   0  12  -1  103.09   10.30
   0  12   1  108.49   10.00
   0  12   1  116.69   11.30
   0  12  -1  119.39    9.00
   0  12   1  104.99   20.60
   0  12   1  117.09   11.30
   0  12   1  115.89    8.50
   0  12   1  126.29   11.30
   0  12  -1  111.39   10.40
   0  12  -1  100.59    8.40
   0  12  -1  108.29   16.20
   0  12   1  103.89   17.50
   0  12  -1   96.19    7.50
   0 -12  -1   95.09   15.50
   0 -12   1   97.79   11.00
   0 -12  -1  108.79   10.90
   0 -12  -1  109.99    8.40
   0 -12   1  109.39   16.40
   0 -12  -1   95.79   13.50
   0 -12   1  117.09   14.60
   0 -12   1  108.19   14.60
   0 -12   1  101.59   14.70
   0 -12  -1  101.39   12.60
   0 -12  -1  104.39    8.00
   0 -12   1   99.39    9.60
   0 -12  -1  119.59   12.90
   0 -12   1  105.59   14.20
   0 -12  -1   95.79    9.30
   0 -12   1   94.59   10.10
   0 -12  -1  106.09   10.90
   0  12   2   13.30    3.20
   0  12   2    9.60    6.00
   0  12  -2   12.50    5.90
   0  12   2   13.20    5.70
   0  12  -2    2.10    6.20
   0  12   2   13.50   10.40
   0  12  -2    1.50    6.80
   0  12  -2   12.90    4.70
   0  12   2    1.80    7.70
   0  12   2    7.10    5.10
   0  12  -2   14.80    6.40
   0  12   2   10.40    5.30
   0  12  -2    2.80    3.60
   0 -12   2    9.50    8.00
   0 -12   2    6.20    4.50
   0 -12  -2    6.70    4.30
   0 -12  -2    8.70    4.00
   0 -12  -2   14.90    4.20
   0 -12  -2   10.90    5.10
   0 -12  -2   14.50    5.50
   0 -12  -2    6.90    5.20
   0 -12   2   12.40    5.40
   0 -12   2    6.80    5.00
   0 -12   2   10.80    5.90
   0 -12   2   12.50    6.90
   0 -12   2   14.00    5.20
   0 -12  -2    4.50    4.30
   0 -12  -2    7.50    4.50
   0 -12   2   10.60    5.40
   0 -12   2   -1.10    5.20
   0 -12  -2   15.00    6.30
   0  12   3    9.60    5.90
   0  12  -3   12.50    6.40
   0  12  -3    7.40    8.50
   0  12  -3    8.20    9.10
   0  12  -3   23.70    9.20
   0  12   3    8.80    6.50
   0  12  -3   12.10    6.30
   0  12   3   10.70    6.10
   0  12   3   -4.90   13.30
   0  12   3    2.80    7.90
   0  12  -3   23.20    7.80
   0  12   3   16.50    6.70
   0  12   3    9.20    4.30
   0  12  -3   24.80    6.90
   0 -12   3    6.30    6.20
   0 -12   3   12.40    7.50
   0 -12  -3   18.70    5.90
   0 -12  -3    8.10    4.00
   0 -12  -3    3.00    6.50
   0 -12  -3   15.60    6.50
   0 -12   3   24.70    7.40
   0 -12  -3   33.60   10.50
   0 -12   3   14.20    7.30
   0 -12  -3   12.40    4.90
   0 -12   3   14.60    6.70
   0 -12  -3   14.40    4.70
   0 -12   3   18.90    7.40
   0 -12   3   12.80    5.40
   0 -12  -3    9.20    5.80
   0  12  -4 1829.62   60.29
   0  12   4 2074.79   66.89
   0  12   4 1907.01   71.69
   0  12  -4 1956.80   63.99
   0  12   4 1914.81   56.39
   0  12   4 1950.90   65.29
   0 -12   4 1820.62   63.09
   0 -12  -4 1974.70   59.29
   0 -12   4 1908.91   64.59
   0 -12   4 1973.90   59.69
   0 -12  -4 1893.91   60.89
   0 -12  -4 1822.82   61.19
   0 -12   4 1806.92   62.49
   0 -12  -4 1910.41   55.09
   0 -12  -4 2004.30   69.19
   0 -12   4 1998.20   63.49
   0 -12  -4 1877.71   59.99
   0 -12  -4 2048.00   65.59
   0 -12   4 1822.92   66.29
   0 -12   4 1907.11   62.89
   0 -12  -4 1916.81   72.39
   0 -12   4 1933.31   63.09
   0  12  -5   79.49   14.10
   0  12  -5   64.69   13.00
   0  12   5   42.50   14.80
   0  12   5   44.80    9.50
   0  12   5   57.49   12.50
   0  12  -5   50.19   12.30
   0  12   5   60.29   11.60
   0  12   5   83.79   15.20
   0 -12  -5   63.49   14.80
   0 -12   5   60.19   11.20
   0 -12   5   49.70   10.40
   0 -12  -5   63.69   10.90
   0 -12   5   56.89   10.80
   0 -12  -5   65.59   13.20
   0 -12   5   56.59   11.60
   0  12  -6   68.29   14.40
   0  12   6  115.89   22.50
   0  12  -6   97.29   17.70
   0  12   6   84.59   16.80
   0  12  -6   67.39   14.80
   0  12   6   72.49   12.50
   0 -12   6  114.29   16.60
   0 -12   6   67.69   14.90
   0 -12   6   88.39   15.10
   0 -12  -6   84.79   15.40
   0 -12  -6   95.19   14.30
   0  12  -7   20.00   11.70
   0  12  -7   63.49   16.70
   0  12   7   15.80   12.90
   0  12   7    7.00   11.70
   0  12  -7   26.20   11.80
   0  12   7   39.70   11.00
   0 -12  -7   18.80   10.80
   0 -12  -7   19.20   11.20
   0 -12   7   33.30   11.60
   0  13   0    2.30    2.00
   0  13   0    1.10    9.30
   0  13   0    4.40    4.20
   0  13   0    4.50    4.70
   0  13   0   -3.80    5.60
   0  13   0    4.80    3.10
   0  13   0   -4.10    7.80
   0  13   0   -4.50    3.30
   0  13   0    1.20    1.90
   0 -13   0    0.00    5.70
   0 -13   0   -6.70    4.60
   0 -13   0    6.50    4.00
   0 -13   0   -5.20    3.90
   0 -13   0    3.00    4.80
   0 -13   0   -3.70    5.90
   0 -13   0   -0.20    3.80
   0  13   1  212.08   15.40
   0  13  -1  200.58   14.70
   0  13  -1  177.78   17.90
   0  13  -1  193.48   11.10
   0  13  -1  194.28   20.10
   0  13   1  202.58   13.90
   0  13  -1  201.68   12.00
   0  13   1  179.78   14.90
   0  13   1  191.78   14.90
   0  13   1  192.88   11.90
   0  13  -1  204.28   10.60
   0  13   1  219.98   23.50
   0  13  -1  184.28   14.80
   0  13  -1  213.48   12.40
   0  13   1  167.68   22.90
   0  13  -1  205.28   17.50
   0  13  -1  187.08   14.60
   0  13   1  196.78   13.70
   0 -13   1  202.58   16.90
   0 -13   1  195.68   19.10
   0 -13   1  183.58   15.90
   0 -13   1  195.98   15.90
   0 -13  -1  171.18   14.50
   0 -13  -1  169.38   19.00
   0 -13   1  204.08   14.20
   0 -13  -1  199.88   13.60
   0 -13  -1  191.08   17.00
   0 -13   1  181.08   13.90
   0 -13   1  161.48   16.20
   0 -13  -1  174.28   10.50
   0 -13  -1  190.08   15.50
   0 -13   1  199.88   14.70
   0 -13  -1  184.68   15.00
   0 -13  -1  201.78   17.60
   0 -13  -1  191.68   11.70
   0 -13   1  188.58   16.70
   0  13   2  862.01   34.70
   0  13  -2  825.62   28.10
   0  13  -2  779.72   29.90
   0  13   2  771.42   38.00
   0  13   2  693.73   45.30
   0  13  -2  805.02   33.00
   0  13  -2  737.53   36.60
   0  13  -2  799.92   33.90
   0  13  -2  767.72   34.80
   0  13  -2  819.42   41.50
   0  13   2  826.72   33.70
   0  13   2  738.13   30.90
   0  13   2  776.32   22.10
   0  13  -2  793.82   37.70
   0  13   2  821.72   34.20
   0 -13   2  795.52   36.70
   0 -13  -2  742.53   28.40
   0 -13  -2  817.52   37.40
   0 -13   2  788.42   35.40
   0 -13  -2  760.62   31.80
   0 -13   2  741.33   33.60
   0 -13   2  738.43   31.50
   0 -13   2  689.13   38.70
   0 -13  -2  771.02   42.00
   0 -13   2  793.62   39.60
   0 -13  -2  765.22   31.20
   0 -13  -2  772.82   35.20
   0 -13   2  777.32   33.90
   0 -13   2  873.01   37.90
   0 -13  -2  780.82   29.30
   0 -13   2  733.33   35.30
   0 -13  -2  790.32   26.70
   0 -13  -2  805.22   32.80
   0  13   3 1575.14   54.19
   0  13   3 1461.65   78.29
   0  13  -3 1467.95   55.49
   0  13  -3 1478.55   50.19
   0  13  -3 1442.96   48.10
   0  13   3 1563.24   52.59
   0  13  -3 1460.45   52.89
   0  13   3 1528.75   56.49
   0 -13   3 1443.06   53.19
   0 -13  -3 1431.86   52.19
   0 -13  -3 1513.75   55.59
   0 -13   3 1493.45   55.09
   0 -13   3 1550.94   56.79
   0 -13  -3 1457.55   45.80
   0 -13   3 1447.06   52.49
   0 -13   3 1452.25   58.19
   0 -13  -3 1415.16   48.30
   0 -13  -3 1528.35   63.49
   0 -13  -3 1429.86   50.19
   0 -13   3 1554.44   57.39
   0 -13  -3 1419.66   46.90
   0 -13   3 1387.96   50.69
   0  13   4   24.80   14.30
   0  13  -4   11.40    6.70
   0  13   4   10.90    6.80
   0  13   4   13.90    8.10
   0  13  -4    9.60    5.40
   0  13  -4   24.20    8.10
   0  13   4  -23.40   25.50
   0 -13  -4   12.80    6.60
   0 -13  -4   11.60    8.10
   0 -13   4    5.30    6.10
   0 -13   4   24.80    9.30
   0 -13  -4   16.10    8.70
   0 -13   4   19.80    7.70
   0 -13   4   15.20    7.80
   0 -13   4    5.70    6.40
   0 -13  -4   19.00    8.10
   0 -13  -4   12.20    8.20
   0  13  -5    3.80    6.70
   0  13   5  -13.60   12.00
   0  13   5    6.10    8.90
   0  13   5    6.20    7.70
   0  13  -5    6.10    7.60
   0  13  -5   12.00    8.90
   0 -13   5    9.90    8.40
   0 -13   5    8.80    8.80
   0 -13  -5    1.20    7.80
   0 -13   5    3.20    8.20
   0 -13  -5    3.70    8.80
   0 -13   5   -0.40    5.80
   0 -13  -5    3.50    6.70
   0  13  -6   52.89   14.20
   0  13   6   41.10   13.20
   0  13  -6   77.49   15.20
   0  13   6   32.20   18.90
   0  13   6   62.19   14.60
   0  13  -6   72.79   17.20
   0  13   6   49.80   11.00
   0 -13  -6   62.09   11.90
   0 -13  -6   39.80   11.70
   0 -13   6   49.00   14.30
   0 -13   6   65.59   13.90
   0 -13   6   72.49   13.70
   0 -13   6   65.19   12.90
   0  13  -7   66.59   16.30
   0  13   7   31.30   12.40
   0  13  -7   30.60   15.60
   0  13   7   54.59   15.60
   0  13   7   59.89   16.00
   0  13  -7   59.99   14.70
   0 -13  -7   48.80   12.20
   0 -13   7   71.59   22.80
   0 -13  -7   39.60   14.40
   0  14   0  714.63   28.40
   0  14   0  670.63   28.50
   0  14   0  643.04   23.40
   0 -14   0  646.84   37.90
   0 -14   0  672.63   26.70
   0 -14   0  650.63   31.80
   0 -14   0  645.34   28.10
   0 -14   0  660.93   34.10
   0 -14   0  667.93   32.00
   0 -14   0  624.44   28.70
   0 -14   0  633.84   30.20
   0  14   1   20.30    6.30
   0  14   1   14.00   12.30
   0  14  -1   15.50    4.30
   0  14  -1    5.10    4.60
   0  14  -1   17.90   10.80
   0  14  -1    5.00    4.70
   0  14   1    8.40    6.30
   0  14   1   11.50    5.40
   0  14   1   18.10    6.30
   0  14  -1   16.50    9.70
   0  14   1   15.70    4.80
   0  14   1   14.70   13.70
   0  14  -1   16.00    6.00
   0  14   1   10.90    5.40
   0 -14   1    7.90    6.80
   0 -14  -1    7.50    6.20
   0 -14   1    9.90    6.10
   0 -14  -1   -1.20    6.00
   0 -14  -1    6.20    4.50
   0 -14   1    5.40    5.20
   0 -14  -1    4.00    5.40
   0 -14  -1    1.30    4.00
   0 -14  -1   12.50    6.90
   0 -14   1   20.50    8.00
   0 -14   1   18.40    9.30
   0 -14   1    7.40    5.10
   0 -14   1    3.00    7.30
   0  14  -2  678.43   36.10
   0  14  -2  752.12   29.00
   0  14   2  726.73   33.00
   0  14   2  725.13   32.60
   0  14   2  724.53   30.70
   0  14  -2  743.93   34.40
   0  14  -2  660.13   31.00
   0  14   2  697.43   46.60
   0  14  -2  675.73   32.10
   0 -14   2  770.92   39.50
   0 -14  -2  737.53   41.80
   0 -14  -2  691.93   31.20
   0 -14   2  664.13   30.40
   0 -14   2  758.92   36.40
   0 -14  -2  674.93   30.50
   0 -14  -2  689.63   28.00
   0 -14   2  720.63   33.00
   0 -14   2  770.62   37.00
   0 -14  -2  731.23   35.90
   0 -14  -2  683.13   29.80
   0  14   3  429.66   28.20
   0  14   3  502.65   26.70
   0  14   3  480.95   27.40
   0  14  -3  455.45   23.80
   0  14  -3  496.05   33.70
   0  14   3  441.76   50.19
   0  14  -3  462.95   26.80
   0 -14  -3  505.45   22.00
   0 -14  -3  472.35   28.70
   0 -14   3  424.96   28.40
   0 -14  -3  416.46   37.60
   0 -14   3  432.16   25.70
   0 -14  -3  474.15   24.40
   0 -14  -3  479.45   23.60
   0 -14   3  476.45   30.80
   0 -14   3  487.55   29.00
   0  14  -4   50.39   10.50
   0  14   4   48.80   11.00
   0  14   4   36.80   10.70
   0  14   4   30.70   14.70
   0  14  -4   38.60   11.10
   0  14  -4   52.69   12.40
   0 -14   4   40.00    8.50
   0 -14  -4   43.20   12.00
   0 -14   4   52.29   10.60
   0 -14  -4   46.80   11.50
   0 -14   4   48.50   11.10
   0 -14   4   36.00    9.40
   0 -14  -4   31.80   11.70
   0 -14   4   43.70   13.20
   0  14  -5   60.29   12.80
   0  14   5   62.99   15.00
   0  14  -5   47.50   12.30
   0  14   5   65.99   14.10
   0  14   5   67.19   17.70
   0  14  -5   66.99   15.20
   0 -14   5   44.40   11.30
   0 -14  -5   59.49   12.20
   0 -14   5   47.70   10.60
   0 -14  -5   75.59   15.60
   0 -14   5   44.10   14.20
   0 -14  -5   63.99   15.30
   0  14   6  196.28   24.00
   0  14   6  188.38   28.20
   0  14  -6  225.98   23.20
   0  14  -6  227.28   21.50
   0  14  -6  168.88   24.40
   0  14   6  135.49   25.00
   0 -14   6  168.58   22.80
   0 -14   6  183.58   18.50
   0 -14   6  183.88   22.30
   0 -14  -6  161.38   16.30
   0 -14  -6  158.98   21.80
   0 -14  -6  143.69   22.10
   0 -14   6  158.48   18.60
   0  14   7   -3.80   11.50
   0  14   7  -18.00   10.90
   0  14  -7   11.90   10.60
   0 -14  -7   -6.00   10.40
   0 -14   7   12.70   16.90
   0  15   0    0.40    4.10
   0  15   0    1.90    3.70
   0  15   0    3.00   13.00
   0  15   0    4.20    4.90
   0  15   0    6.30    5.70
   0  15   0   -3.80    7.70
   0 -15   0    6.70    6.90
   0 -15   0    1.20    5.80
   0 -15   0    1.30    4.80
   0 -15   0   16.30    7.00
   0  15  -1  560.14   28.10
   0  15  -1  546.55   22.00
   0  15  -1  557.24   34.70
   0  15   1  532.35   27.60
   0  15   1  509.75   21.80
   0  15   1  542.75   26.40
   0  15   1  563.84   25.10
   0  15  -1  488.05   25.10
   0  15  -1  476.85   29.70
   0 -15  -1  512.45   24.60
   0 -15   1  538.65   27.40
   0 -15   1  504.55   30.00
   0 -15  -1  523.35   28.20
   0 -15  -1  488.85   27.70
   0 -15  -1  525.05   30.90
   0 -15   1  486.65   33.30
   0 -15   1  491.55   34.30
   0  15   2    1.20    5.40
   0  15  -2   -2.00    4.90
   0  15  -2    8.10    5.00
   0  15  -2    6.60    5.30
   0  15   2    8.10    7.80
   0  15  -2   10.70    7.50
   0  15  -2    3.00    6.90
   0  15   2    1.80    5.20
   0 -15  -2    9.20    5.30
   0 -15  -2   10.80    8.40
   0 -15  -2    2.90    5.50
   0 -15   2   13.50    8.00
   0 -15   2   11.30    7.00
   0 -15   2   16.50    8.90
   0 -15  -2   17.50    7.30
   0 -15  -2    9.10    7.10
   0 -15   2    6.50    6.70
   0 -15   2    3.20    6.30
   0  15   3  568.84   29.10
   0  15   3  559.34   33.70
   0  15  -3  552.84   32.30
   0  15  -3  576.74   27.30
   0  15  -3  537.75   29.00
   0  15   3  520.35   29.50
   0  15  -3  513.95   33.80
   0 -15   3  572.64   35.50
   0 -15   3  570.44   37.20
   0 -15   3  541.45   33.30
   0 -15  -3  631.64   33.80
   0 -15   3  544.65   32.70
   0 -15  -3  525.85   26.80
   0  15   4   72.29   14.80
   0  15  -4   58.09   11.70
   0  15  -4   83.19   15.60
   0  15   4   87.39   13.90
   0  15   4   75.79   20.80
   0 -15  -4   79.29   17.10
   0 -15   4   94.09   15.50
   0 -15   4   72.89   15.00
   0 -15   4   66.89   13.80
   0 -15   4   76.19   14.00
   0 -15  -4   71.59   16.30
   0 -15  -4   65.89   14.30
   0  15  -5  164.88   21.40
   0  15  -5  215.48   20.40
   0  15   5  218.18   22.10
   0  15   5  226.88   35.80
   0  15  -5  255.87   23.60
   0 -15   5  237.48   20.90
   0 -15  -5  183.98   23.60
   0 -15   5  218.58   26.00
   0 -15   5  207.18   21.90
   0 -15  -5  175.98   24.70
   0  15   6    1.10   16.30
   0  15  -6    8.30   10.90
   0  15  -6   -2.70    8.60
   0  15   6   11.10   11.10
   0  15   6   -0.40   10.20
   0  15  -6  -15.60    9.10
   0 -15  -6   -2.40   10.50
   0 -15  -6   -2.80    7.10
   0 -15  -6   13.10   12.30
   0 -15   6  -14.20   10.00
   0 -15   6   12.40   11.70
   0 -15   6   20.00   12.00
   0  16   0  822.62   34.00
   0  16   0  801.72   32.70
   0  16   0  821.52   36.00
   0  16   0  787.62   28.40
   0  16   0  792.12   47.30
   0 -16   0  786.02   34.30
   0 -16   0  821.12   39.50
   0 -16   0  861.61   46.90
   0 -16   0  813.92   40.60
   0  16  -1    2.80    6.30
   0  16   1    7.80    6.20
   0  16  -1    8.70    6.20
   0  16   1   -4.30    5.60
   0  16  -1    0.60    4.20
   0  16   1    4.30    5.70
   0  16  -1    2.90   23.80
   0  16  -1  -10.40   10.80
   0 -16  -1   -5.10    6.70
   0 -16  -1    8.20    6.00
   0 -16   1   -6.10    5.20
   0 -16  -1    8.00   10.00
   0 -16   1    0.20    7.70
   0 -16   1    6.40    7.30
   0 -16   1    5.20    7.40
   0 -16  -1    4.40    5.80
   0  16  -2  163.48   13.40
   0  16  -2  177.38   16.70
   0  16   2  182.38   15.80
   0  16  -2  155.78   22.40
   0  16  -2  169.28   22.40
   0  16   2  194.98   17.60
   0  16   2  159.28   16.40
   0 -16  -2  190.78   14.30
   0 -16   2  187.58   19.30
   0 -16  -2  189.78   17.20
   0 -16  -2  160.28   18.10
   0 -16  -2  189.68   26.20
   0 -16   2  189.08   23.20
   0  16  -3  146.39   17.90
   0  16  -3  162.18   17.10
   0  16   3  174.18   22.60
   0  16  -3  127.89   18.30
   0  16   3  145.39   20.00
   0  16   3  154.08   18.50
   0  16  -3  174.28   15.80
   0 -16  -3  149.79   19.40
   0 -16   3  168.68   18.70
   0 -16   3  151.28   20.20
   0 -16  -3  154.78   18.00
   0 -16   3  179.88   19.20
   0 -16  -3  166.58   24.50
   0  16   4  220.78   27.40
   0  16  -4  218.48   25.40
   0  16   4  207.98   20.00
   0  16  -4  205.88   18.70
   0  16  -4  190.68   18.60
   0 -16   4  219.98   22.50
   0 -16  -4  209.78   25.70
   0 -16  -4  209.08   21.60
   0 -16  -4  201.08   27.20
   0 -16   4  187.08   23.00
   0 -16   4  229.98   20.70
   0 -16   4  236.08   23.30
   0  16   5   31.00   18.30
   0  16   5   55.19   13.70
   0  16  -5   61.29   16.60
   0  16   5   33.00   11.90
   0  16  -5   42.20   13.40
   0  16  -5   63.49   14.50
   0 -16  -5   35.40   13.50
   0 -16   5   43.70   12.90
   0 -16   5   57.09   13.60
   0 -16  -5   66.79   15.40
   0 -16   5   41.50   11.50
   0  16   6  198.88   25.80
   0  16  -6  196.38   27.20
   0  16  -6  197.38   26.50
   0  16  -6  119.79   23.70
   0  16  -6  134.79   21.60
   0  16   6  197.78   25.60
   0 -16  -6  154.88   18.50
   0 -16  -6  153.38   23.70
   0 -16   6  148.59   22.60
   0 -16   6  166.78   21.50
   0 -16   6  176.98   23.60
   0 -16  -6  143.49   22.10
   0  17   0    0.20    7.30
   0  17   0   16.10    6.90
   0  17   0   17.70    6.90
   0 -17   0    7.00    7.50
   0 -17   0    2.80    8.60
   0 -17   0    4.20    5.90
   0 -17   0    6.10    7.70
   0  17  -1   32.60    9.00
   0  17  -1   13.20    7.70
   0  17   1   23.20    7.40
   0  17   1   16.40    8.60
   0 -17  -1   29.70    8.60
   0 -17   1   31.40    9.30
   0 -17   1   27.30    9.90
   0 -17  -1   31.70   11.60
   0 -17  -1   11.30    8.40
   0 -17   1   38.60   11.10
   0  17   2  265.97   19.40
   0  17   2  266.47   21.40
   0  17  -2  201.28   18.30
   0  17   2  187.38   23.30
   0  17  -2  216.48   15.00
   0  17  -2  222.98   19.70
   0 -17   2  248.48   22.80
   0 -17  -2  234.18   23.70
   0 -17  -2  177.78   24.40
   0 -17   2  195.18   20.40
   0 -17  -2  216.38   19.40
   0 -17   2  262.47   21.10
   0 -17   2  221.38   25.60
   0  17  -3   82.09   13.70
   0  17   3   89.09   16.50
   0  17   3   64.09   13.50
   0  17  -3   79.39   15.00
   0  17  -3   60.79   11.70
   0  17  -3  103.59   17.50
   0 -17   3   68.79   14.60
   0 -17  -3   70.59   17.70
   0 -17   3   61.69   13.00
   0 -17   3   80.69   16.30
   0 -17   3   64.49   14.80
   0 -17  -3   65.89   15.00
   0 -17  -3   84.59   14.50
   0 -17  -3   80.19   16.70
   0  17  -4   26.30   10.70
   0  17  -4   36.10   12.00
   0  17   4   22.60   10.50
   0  17   4    4.00   16.80
   0  17   4   45.00   11.90
   0  17  -4   31.30   10.00
   0 -17  -4   39.70   14.50
   0 -17   4   26.10   12.20
   0 -17   4   26.90    9.90
   0 -17  -4   25.70   12.30
   0 -17   4   36.00   11.80
   0 -17  -4   30.30   11.40
   0  17   5  474.85   32.70
   0  17  -5  439.86   32.40
   0  17   5  359.46   59.59
   0  17  -5  490.65   32.10
   0  17  -5  437.96   33.60
   0 -17   5  497.25   36.70
   0 -17   5  467.05   31.80
   0 -17  -5  400.56   43.70
   0 -17   5  478.05   34.70
   0 -17  -5  497.15   37.90
   0  17  -6   36.80   17.90
   0  17  -6   25.60   14.20
   0  17   6   40.70   15.10
   0  17  -6   66.89   16.70
   0  17   6   35.50   16.40
   0 -17   6   41.50   17.60
   0 -17   6   23.40   16.60
   0 -17  -6   40.80   16.30
   0 -17  -6   33.90   14.90
   0 -17   6   57.09   15.40
   0  18   0  348.17   24.10
   0 -18   0  342.87   26.90
   0 -18   0  320.57   22.20
   0 -18   0  268.27   24.10
   0 -18   0  324.57   30.00
   0  18  -1   57.49   13.20
   0  18   1   40.60   12.20
   0  18  -1   49.10   11.30
   0  18   1   54.49   12.20
   0 -18   1   47.60   14.10
   0 -18   1   46.60   13.20
   0 -18  -1   49.50   13.60
   0 -18   1   57.89   13.00
   0 -18   1   57.19   15.70
   0 -18  -1   48.10   15.50
   0  18  -2  396.66   27.50
   0  18   2  364.06   30.30
   0  18  -2  327.37   22.90
   0 -18   2  312.87   27.10
   0 -18  -2  288.27   23.20
   0 -18   2  339.07   27.30
   0 -18   2  322.07   26.90
   0 -18   2  313.87   28.30
   0 -18  -2  319.57   30.80
   0 -18  -2  292.87   26.10
   0  18   3  168.18   23.80
   0  18  -3  205.58   19.80
   0  18   3  236.58   21.80
   0  18   3  212.18   20.20
   0  18  -3  190.88   20.00
   0  18  -3  227.18   23.30
   0 -18  -3  232.78   30.30
   0 -18   3  170.38   22.70
   0 -18   3  247.58   24.40
   0 -18   3  278.37   27.80
   0 -18  -3  203.28   22.50
   0 -18   3  219.18   22.40
   0 -18  -3  174.28   24.40
   0  18  -4  215.88   22.10
   0  18  -4  171.28   23.10
   0  18  -4  188.38   22.50
   0  18   4  235.38   32.40
   0  18   4  217.38   22.70
   0 -18   4  168.58   22.30
   0 -18  -4  166.98   22.10
   0 -18   4  153.98   21.80
   0 -18   4  166.78   23.30
   0 -18  -4  198.18   26.30
   0 -18  -4  160.78   25.10
   0  18   5  224.38   26.40
   0  18  -5  213.48   25.00
   0  18   5  202.58   26.30
   0  18  -5  256.27   30.30
   0 -18  -5  206.68   29.20
   0 -18   5  310.17   30.60
   0 -18   5  241.08   29.30
   0 -18  -5  259.17   30.70
   0  19   0    7.40    7.20
   0  19   0    6.30    7.00
   0 -19   0   -9.20    8.30
   0 -19   0    6.50    9.10
   0 -19   0   -3.10   11.10
   0  19   1  234.28   20.90
   0  19  -1  214.58   20.00
   0  19   1  198.88   22.20
   0  19  -1  204.88   19.00
   0 -19   1  225.78   23.50
   0 -19   1  251.57   28.40
   0 -19   1  185.58   24.00
   0 -19  -1  216.88   21.80
   0 -19  -1  228.08   31.00
   0 -19  -1  201.38   22.30
   0  19  -2   10.20    8.60
   0  19   2    8.00    9.60
   0  19  -2   -5.20    7.30
   0  19   2   -0.40   10.30
   0 -19  -2  -23.90    7.50
   0 -19   2   13.10   10.10
   0 -19   2   -9.20   10.60
   0 -19  -2    0.90    9.50
   0 -19  -2   -2.60   10.10
   0 -19   2   -6.80    9.10
   0  19  -3   92.29   15.00
   0  19   3   81.59   20.20
   0  19  -3   68.29   16.00
   0  19  -3  100.49   16.60
   0  19   3   89.09   16.10
   0 -19   3   73.19   15.30
   0 -19   3   51.49   16.00
   0 -19   3  128.29   21.70
   0 -19   3   72.69   15.40
   0 -19  -3   93.29   20.50
   0 -19  -3   86.79   21.30
   0 -19  -3   79.19   17.70
   0  19  -4   11.50   14.10
   0  19   4  -13.40    8.30
   0  19  -4   -1.60   10.20
   0  19  -4   -8.50   10.00
   0 -19  -4   -4.90   12.70
   0 -19   4   10.50   11.40
   0 -19  -4    1.20   10.80
   0 -19   4   10.60   10.60
   0 -19   4   22.40   13.90
   0 -19  -4   -6.70   12.30
   0  20   0  232.18   21.40
   0  20   0  198.98   20.20
   0 -20   0  245.68   27.40
   0 -20   0  229.98   23.60
   0 -20   0  297.97   31.40
   0  20   1   58.69   14.30
   0  20  -1   59.09   12.10
   0  20  -1   81.79   14.40
   0  20   1   60.79   13.90
   0 -20   1   91.29   15.70
   0 -20   1   75.39   16.40
   0 -20  -1   77.79   21.00
   0 -20  -1   49.50   15.40
   0 -20  -1   50.49   14.90
   0 -20   1   88.09   19.00
   0 -20   1   71.69   16.70
   0  20   2  204.68   24.10
   0  20  -2  187.48   19.40
   0  20   2  171.98   22.40
   0  20  -2  169.18   22.70
   0 -20   2  166.38   23.50
   0 -20   2  186.68   27.20
   0 -20  -2  192.08   20.20
   0 -20  -2  189.78   25.20
   0 -20   2  171.28   24.40
   0 -20  -2  249.88   32.80
   0  20  -3    9.30   13.60
   0  20   3    4.40   10.10
   0  20  -3    8.10   10.20
   0 -20  -3   11.50   11.60
   0 -20   3   -4.70    9.70
   0 -20  -3    9.00   12.70
   0 -20   3   -9.50   12.30
   0 -20   3   15.50   13.40
   0 -20  -3    7.30   13.60
   0 -20   3   17.80   12.50
   0  20  -4  106.29   20.90
   0  20   4  113.29   20.60
   0 -20  -4  147.99   26.80
   0 -20   4  125.89   23.30
   0 -20   4  145.29   34.60
   0 -20   4  137.29   22.00
   0 -20  -4  162.78   27.60
   0 -20  -4  144.49   22.30
   0  21   0    7.30   10.00
   0  21   0    0.90    9.80
   0 -21   0  -10.50   12.50
   0 -21   0    2.40   11.20
   0 -21   0   -2.70   10.50
   0  21   1    0.00    8.90
   0  21   1   -7.80   10.10
   0  21  -1   -6.80    9.00
   0  21  -1    9.50    9.10
   0 -21   1    3.50   10.50
   0 -21   1   -0.80   11.10
   0 -21  -1   18.10   14.30
   0 -21   1   15.10   13.00
   0 -21  -1   13.70   12.10
   0 -21  -1  -11.20   10.60
   0  21   2   15.40   14.60
   0  21  -2   -1.50    9.40
   0  21   2    2.30   10.80
   0 -21   2    4.00   14.60
   0 -21  -2  -10.10   11.10
   0 -21  -2   -9.00   15.60
   0 -21   2   13.60   15.10
   0  22   0   39.10   12.90
   0  22   0   67.69   16.70
   0 -22   0   57.29   18.10
   0 -22   0   34.70   16.90
   0 -22   0   72.39   19.00
   1   0  -9   23.70   10.70
   1   0  -9   -3.70   10.10
   1   0  -9    5.40   10.60
  -1   0   9    2.50   19.60
  -1   0   9   -2.10   10.10
   1   0  -8   95.29   16.70
   1   0  -8   66.09   15.60
  -1   0   8   99.99   23.50
   1   0  -8   80.89   14.00
  -1   0   8   57.49   12.80
   1   0  -7   -0.70    6.20
   1   0  -7   -0.60    4.90
   1   0  -7    6.20    5.20
  -1   0   7    4.20   11.50
  -1   0   7   -4.30    5.70
  -1   0   7   -2.50    5.20
   1   0  -6 2645.54   91.69
   1   0  -6 2695.53   73.49
   1   0  -6 2777.92   78.39
   1   0  -6 2655.13   73.59
   1   0  -6 2786.32   84.19
  -1   0   6 2680.13   72.59
  -1   0   6 2765.52   82.49
   1   0  -6 2719.53   73.19
   1   0  -6 2664.63   74.19
  -1   0   6 2688.93   93.69
  -1   0   6 2849.01   73.69
   1   0  -6 2734.23   82.39
   1   0  -6 2596.64   70.39
  -1   0   5   16.40    6.20
   1   0  -5   19.90    4.70
   1   0  -5    9.20    1.20
  -1   0   5   15.60    5.00
  -1   0   5    6.70    3.30
   1   0  -5   14.20    4.10
   1   0  -5    7.90    4.00
  -1   0   5   22.20    5.70
   1   0  -5   10.90    4.50
  -1   0   5   13.00    4.70
   1   0  -5    8.80    3.80
  -1   0   5   15.50   10.40
   1   0  -5   11.20    5.80
   1   0  -5    6.90    3.40
   1   0  -5   12.20    4.20
  -1   0   5    6.60    3.40
   1   0  -5    7.40    6.10
   1   0  -5    2.40    8.00
  -1   0   4   50.29    6.60
   1   0  -4   35.00    4.70
   1   0  -4   37.10    5.00
   1   0  -4   35.20    3.30
   1   0  -4   36.50    5.00
  -1   0   4   42.30    7.20
  -1   0   4   52.69    7.80
  -1   0   4   50.79   11.80
  -1   0   4   43.90    6.30
   1   0  -4   35.90    5.40
  -1   0   4   36.30    4.60
   1   0  -4   36.10    6.60
   1   0  -4   51.29    8.30
   1   0  -4   43.30    6.60
   1   0  -4   35.70    6.90
   1   0  -4   51.19    6.20
  -1   0   4   33.90    6.60
  -1   0   4   40.30    5.30
   1   0  -4   32.30    3.80
   1   0  -4   37.70    6.20
   1   0  -4   37.40    7.90
   1   0  -4   48.50    7.80
  -1   0   3   -5.40    5.30
   1   0  -3    1.30    1.50
  -1   0   3   -1.80    2.40
   1   0  -3    3.20    2.00
  -1   0   3    1.10    1.40
   1   0  -3    2.60    2.40
  -1   0   3    2.30    2.40
  -1   0   3    4.30    2.70
   1   0  -3    0.20    3.00
  -1   0   3    1.40    2.10
  -1   0   3   -0.10    1.90
   1   0  -3    1.10    2.20
   1   0  -3    0.50    1.90
   1   0  -3    1.30    1.90
   1   0  -3    1.80    2.10
   1   0  -3   -0.60    2.40
   1   0  -3    1.00    1.40
   1   0  -3   -2.00    2.40
  -1   0   3    0.50    1.50
   1   0  -2 3167.08   79.19
   1   0  -2 3427.16   82.79
  -1   0   2 3271.57   75.09
   1   0  -2 3318.37   79.89
   1   0  -2 3282.47   76.99
  -1   0   2 3184.08   77.79
   1   0  -2 3216.18   76.89
   1   0  -2 3303.07   78.19
   1   0  -2 3376.06   80.79
   1   0  -2 3265.57   80.49
   1   0  -2 3250.67   78.19
   1   0  -2 3275.57   81.19
  -1   0   2 3334.07   86.89
  -1   0   2 3358.76   80.59
  -1   0   2 3247.78   79.69
   1   0  -2 3308.17   81.19
   1   0  -2 3195.38   77.89
   1   0  -2 3244.18   76.69
  -1   0   2 3236.28   75.69
  -1   0   1    0.30    0.80
   1   0  -1    0.50    0.50
   1   0  -1    0.70    0.50
  -1   0   1    0.60    0.70
  -1   0   1   -0.10    0.60
  -1   0   1    1.40    0.70
   1   0  -1    0.70    0.40
  -1   0   1    1.70    0.50
  -1   0   1    0.20    0.90
   1   0  -1   -0.60    1.00
   1   0  -1    0.70    0.70
   1   0  -1    1.70    0.90
   1   0  -1    2.50    0.70
   1   0  -1    0.30    1.10
   1   0  -1    0.00    0.80
  -1   0   0 2272.87   56.99
  -1   0   0 2381.96   54.89
   1   0   0 2389.56   54.79
  -1   0   0 2383.06   53.99
   1   0   0 2294.67   56.39
   1   0   0 2314.37   57.89
   1   0   0 2258.47   56.09
  -1   0   0 2218.78   59.09
  -1   0   0 2344.77   53.99
   1   0   0 2345.87   55.39
  -1   0   0 2337.97   55.79
   1   0   0 2303.37   55.09
   1   0   0 2372.36   55.09
   1   0   1   -1.50    0.70
  -1   0  -1    0.70    1.70
  -1   0  -1    5.60    2.20
   1   0   1   -1.40    1.30
  -1   0  -1   -0.20    3.10
   1   0   1    0.00    1.10
  -1   0  -1    1.60    1.50
   1   0   1    0.20    1.20
  -1   0  -1    5.00    1.70
   1   0   1    1.60    1.30
   1   0   1    0.60    1.50
   1   0   1    0.30    1.00
  -1   0  -1   -0.60    1.00
   1   0   1    0.70    2.40
   1   0   1    4.20    2.20
  -1   0  -1    3.00    1.70
  -1   0  -1    1.50    1.30
  -1   0  -1   -0.40    1.40
   1   0   1    1.30    1.60
   1   0   1    1.50    1.00
  -1   0  -1   -0.20    1.20
   1   0   2  374.66   15.90
  -1   0  -2  362.26   19.40
   1   0   2  402.66   12.90
  -1   0  -2  375.46   15.30
   1   0   2  381.16   15.70
  -1   0  -2  385.56   10.40
   1   0   2  384.46   14.70
  -1   0  -2  385.06   15.30
  -1   0  -2  382.76   14.70
  -1   0  -2  368.96   15.20
  -1   0  -2  408.96   13.90
  -1   0  -2  399.06   15.30
   1   0   2  394.16   10.90
   1   0   2  392.26   12.40
   1   0   2  390.76   13.40
  -1   0  -2  398.46   13.20
   1   0   2  391.56   14.70
  -1   0  -2  377.06   13.90
  -1   0  -3    2.30    2.20
  -1   0  -3   -0.70    2.00
  -1   0  -3    2.50    2.30
  -1   0  -3    4.60    3.60
  -1   0  -3    5.10    3.80
  -1   0  -3    1.40    0.90
   1   0   3    0.90    5.10
   1   0   3   -0.60    2.50
  -1   0  -3    0.80    2.50
  -1   0  -3    2.20    2.80
   1   0   3    1.40    2.40
   1   0   3    3.90    3.00
   1   0   3   -0.50    2.00
   1   0   3    8.00    3.40
  -1   0  -3   -5.10    4.70
   1   0   3    1.70    1.40
   1   0   3    3.50    1.70
  -1   0  -3    3.50    2.40
  -1   0  -3    8.10    4.80
  -1   0  -3    1.60    2.40
   1   0   3    0.60    1.80
  -1   0  -3   -1.00    2.70
   1   0   4 2194.78   54.39
  -1   0  -4 2312.07   76.89
  -1   0  -4 2272.87   61.19
   1   0   4 2292.77   62.79
   1   0   4 2285.47   67.99
   1   0   4 2301.97   66.79
  -1   0  -4 2264.17   67.29
  -1   0  -4 2300.97   65.49
  -1   0  -4 2294.87   64.39
   1   0   4 2250.27   57.79
  -1   0  -4 2211.88   55.39
   1   0   4 2320.27   69.59
  -1   0  -4 2260.67   62.99
  -1   0  -4 2271.37   56.99
  -1   0  -4 2299.87   61.09
   1   0   4 2341.77   71.29
  -1   0  -4 2212.68   62.59
   1   0   5   -2.40    7.80
   1   0   5   -1.40    3.50
  -1   0  -5    0.00    4.50
  -1   0  -5   -1.90    4.00
   1   0   5    3.60    5.40
  -1   0  -5   -1.20    1.80
  -1   0  -5   -1.20    3.70
  -1   0  -5   -2.90    4.10
  -1   0  -5    0.20    4.10
   1   0   5    2.00    4.20
   1   0   5    1.10    4.60
  -1   0  -5   10.00    5.80
  -1   0  -5   -4.60    4.80
  -1   0  -5   -0.90    5.40
  -1   0  -5   -7.90    9.20
  -1   0  -6  868.11   33.30
  -1   0  -6  851.11   39.10
  -1   0  -6  941.91   41.30
   1   0   6  880.81   39.00
  -1   0  -6  848.82   35.60
   1   0   6  952.90   44.00
  -1   0  -6  892.41   38.30
   1   0   6  908.11   41.50
   1   0   6  909.71   43.30
  -1   0  -6  951.60   37.30
   1   0   7   -7.70    5.40
  -1   0  -7    0.20    5.60
   1   0   7    0.40    7.80
   1   0   7   -0.30   12.40
   1   0   7    3.90    8.00
  -1   0  -7   14.40    7.30
  -1   0  -7   -0.90    7.10
  -1   0  -7   11.60    9.50
   1   0   8   -2.00   10.10
   1   0   8   -6.70    8.30
  -1   0  -8   -4.50   10.00
  -1   0  -8   -3.40    8.60
   1   0   9    6.70   11.60
  -1   0  -9   -3.80   10.20
   1   0   9   -6.60   12.50
   1   1  -9  370.26   31.60
   1   1  -9  422.26   33.20
  -1   1   9  411.46   30.20
  -1   1   9  429.26   38.20
   1  -1  -9  399.56   33.30
   1  -1  -9  330.97   24.80
   1  -1  -9  353.86   32.30
  -1  -1   9  344.57   29.90
  -1  -1   9  390.86   39.70
   1   1  -8  388.26   25.90
  -1   1   8  511.55   39.60
   1   1  -8  417.56   31.10
   1   1  -8  373.46   28.80
  -1   1   8  368.16   27.70
   1  -1  -8  387.46   27.90
   1  -1  -8  392.56   28.90
  -1  -1   8  367.16   27.40
   1  -1  -8  398.16   25.50
  -1  -1   8  367.66   34.70
   1   1  -7   32.70   10.40
  -1   1   7   10.90    7.60
   1   1  -7   27.30    7.20
  -1   1   7   22.30   14.00
   1   1  -7   25.00    7.80
  -1   1   7   30.70    7.10
   1  -1  -7   24.30   10.10
  -1  -1   7   33.90    9.80
   1  -1  -7   25.70    7.60
   1  -1  -7   29.40    9.20
  -1  -1   7   40.70   16.40
   1  -1  -7   23.80   10.60
   1  -1  -7   27.60    8.20
   1  -1  -7   28.80    6.70
   1   1  -6   13.30    5.70
   1   1  -6   15.60    4.80
  -1   1   6   20.40    5.90
  -1   1   6   23.30    6.80
  -1   1   6   27.50    6.50
   1   1  -6   29.20    8.10
   1   1  -6   16.60    5.60
   1   1  -6   17.50    6.50
  -1   1   6   37.10    8.40
   1   1  -6   24.20   12.30
   1   1  -6   20.20    5.60
  -1   1   6   16.80    5.60
   1   1  -6   28.00    6.30
   1   1  -6   30.40    5.90
   1   1  -6   13.70    5.60
   1   1  -6   22.60    8.40
  -1   1   6    3.50   11.10
  -1  -1   6   23.70    5.80
  -1  -1   6   11.90    5.90
   1  -1  -6   15.80   13.00
   1  -1  -6   22.70    6.00
   1  -1  -6   35.60    9.60
  -1  -1   6   17.00    7.00
  -1  -1   6    0.60   11.30
  -1  -1   6   31.70    6.40
   1  -1  -6   15.10    4.90
   1  -1  -6   15.80    7.80
   1  -1  -6   20.40    6.30
   1  -1  -6   19.30    9.30
   1  -1  -6   15.20    6.30
   1  -1  -6   22.90    5.20
   1  -1  -6   22.20    5.60
   1   1  -5  252.77   16.00
   1   1  -5  249.28   17.80
  -1   1   5  279.37   14.60
   1   1  -5  278.27   14.60
   1   1  -5  281.17   14.50
  -1   1   5  299.67   14.80
  -1   1   5  282.07   13.80
   1   1  -5  284.97   14.80
   1   1  -5  280.07   13.70
  -1   1   5  329.17   25.10
   1   1  -5  280.57   21.30
  -1   1   5  296.37   14.60
   1   1  -5  299.27   18.70
   1   1  -5  293.97   15.40
  -1   1   5  302.67   18.80
   1   1  -5  285.07   13.60
  -1   1   5  338.87   19.00
  -1   1   5  293.17   19.80
   1  -1  -5  313.67   18.60
   1  -1  -5  289.27   13.70
   1  -1  -5  269.27   23.10
  -1  -1   5  286.27   12.80
   1  -1  -5  284.87   13.20
  -1  -1   5  294.97   17.80
   1  -1  -5  280.17   11.20
  -1  -1   5  327.77   26.30
   1  -1  -5  289.27   15.60
   1  -1  -5  303.97   13.00
   1  -1  -5  316.47   16.70
  -1  -1   5  264.57   15.20
   1  -1  -5  311.97   18.80
   1  -1  -5  292.07   14.00
   1  -1  -5  282.77   18.30
   1  -1  -5  264.87   14.90
  -1  -1   5  305.27   15.80
  -1  -1   5  297.97   13.00
  -1   1   4  282.77   16.80
   1   1  -4  222.18   14.80
   1   1  -4  240.18   15.10
   1   1  -4  268.57   14.90
  -1   1   4  250.67   11.90
   1   1  -4  261.17   13.00
   1   1  -4  257.37   11.30
   1   1  -4  263.67   12.00
  -1   1   4  257.47   12.90
  -1   1   4  239.28   12.10
   1   1  -4  253.77   12.40
   1   1  -4  248.68   13.30
  -1   1   4  260.27   15.20
  -1   1   4  268.17   15.10
   1   1  -4  245.68   12.50
   1   1  -4  233.18   11.00
   1   1  -4  252.37   15.20
   1   1  -4  263.57   16.30
  -1   1   4  246.48   19.90
  -1   1   4  249.38   11.60
  -1  -1   4  302.47   22.00
   1  -1  -4  257.77   10.10
   1  -1  -4  236.58   17.80
  -1  -1   4  254.57   13.30
  -1  -1   4  236.48   14.20
   1  -1  -4  251.27   12.70
  -1  -1   4  259.87   15.00
   1  -1  -4  268.67   11.80
   1  -1  -4  239.08   10.20
   1  -1  -4  276.97   11.60
  -1  -1   4  256.37   10.50
   1  -1  -4  269.97   15.40
   1  -1  -4  266.37   18.50
  -1  -1   4  242.28    8.70
   1  -1  -4  312.57   23.80
  -1  -1   4  256.57   11.10
  -1  -1   4  255.97    9.90
   1  -1  -4  249.38   15.20
   1  -1  -4  249.58   14.80
   1  -1  -4  253.37   12.30
   1  -1  -4  263.67   13.30
  -1  -1   4  265.57   13.30
  -1  -1   4  276.47   16.30
   1   1  -3 2038.90   50.09
   1   1  -3 2045.70   53.59
  -1   1   3 1949.20   51.39
   1   1  -3 1990.50   50.69
   1   1  -3 2001.80   53.79
   1   1  -3 1962.30   52.39
  -1   1   3 2106.19   56.79
   1   1  -3 2065.89   57.89
  -1   1   3 2118.09   56.59
  -1   1   3 2000.50   53.19
   1   1  -3 1996.40   48.00
   1   1  -3 2073.19   52.59
   1   1  -3 2032.80   56.69
  -1   1   3 2113.09   58.39
   1   1  -3 1989.20   54.99
  -1   1   3 2051.09   53.29
   1   1  -3 2043.80   52.29
   1   1  -3 2142.69   57.49
  -1   1   3 2050.19   62.89
  -1   1   3 2013.30   54.49
   1  -1  -3 1992.80   50.29
   1  -1  -3 2016.40   62.79
   1  -1  -3 2044.90   52.79
  -1  -1   3 2031.30   56.39
  -1  -1   3 2037.10   53.59
   1  -1  -3 1976.40   52.99
  -1  -1   3 2061.69   49.90
   1  -1  -3 2067.89   48.60
   1  -1  -3 2114.39   56.09
   1  -1  -3 2088.99   57.69
   1  -1  -3 2042.00   53.49
   1  -1  -3 2019.50   55.69
  -1  -1   3 2026.80   49.70
  -1  -1   3 1986.10   49.40
  -1  -1   3 2006.30   53.39
  -1  -1   3 2145.39   56.29
   1  -1  -3 1968.50   49.30
  -1  -1   3 1995.10   50.09
   1  -1  -3 1986.50   54.89
   1  -1  -3 2014.60   59.79
   1  -1  -2 8522.25  204.88
   1   1  -1  483.95   15.10
   1   1  -1  493.95   14.50
  -1   1   1  492.25   13.40
  -1   1   1  467.35   14.10
  -1   1   1  477.05   13.20
   1   1  -1  475.85   14.00
  -1   1   1  488.75   15.10
  -1   1   1  475.35   15.70
   1   1  -1  478.25   14.30
   1   1  -1  497.35   14.00
   1   1  -1  483.35   13.40
  -1   1   1  450.25   11.80
  -1   1   1  488.25   11.80
  -1   1   1  515.65   17.10
   1   1  -1  467.35   13.70
  -1  -1   1  486.65   13.80
   1  -1  -1  480.55   13.30
  -1  -1   1  465.95   14.60
   1  -1  -1  480.95   12.30
  -1  -1   1  487.05   14.30
   1  -1  -1  481.05   17.20
   1  -1  -1  496.65   15.00
   1  -1  -1  474.75   14.00
   1  -1  -1  478.25   12.80
   1  -1  -1  493.65   14.70
   1  -1  -1  483.05   13.10
   1  -1  -1  482.15   14.30
   1  -1  -1  479.55   11.70
   1  -1  -1  488.05   14.50
  -1  -1   1  496.05   14.90
  -1  -1   1  496.05   13.50
   1   1   0 1867.81   45.80
  -1   1   0 1944.01   46.80
  -1   1   0 1971.10   49.99
   1   1   0 1885.81   46.20
   1   1   0 1908.41   45.30
  -1   1   0 1972.90   50.49
  -1   1   0 1937.81   48.80
   1   1   0 1859.31   46.50
  -1   1   0 1899.01   45.20
   1   1   0 1941.71   45.30
   1   1   0 1852.31   45.90
   1   1   0 1915.51   45.60
  -1   1   0 1955.70   47.00
   1   1   0 1831.82   45.40
   1  -1   0 1954.60   45.30
   1  -1   0 1940.21   45.60
   1  -1   0 1926.11   46.90
  -1  -1   0 1913.91   46.70
  -1  -1   0 1910.21   45.10
   1  -1   0 1963.80   46.20
  -1  -1   0 1894.21   46.00
   1  -1   0 1901.41   46.60
   1  -1   0 1913.91   45.90
   1  -1   0 1901.61   46.60
  -1  -1   0 1887.41   45.30
  -1  -1   0 1872.61   47.20
  -1  -1   0 1881.61   45.70
  -1  -1   0 1940.51   45.80
   1   1   1 3836.02   88.19
   1   1   1 3743.43   87.79
   1   1   1 3985.00   96.49
  -1   1  -1 3788.42   90.09
   1   1   1 3734.13   90.39
  -1   1  -1 3941.91   89.89
  -1   1  -1 3899.71   91.49
   1   1   1 3804.42   90.89
  -1   1  -1 3771.42   91.89
  -1   1  -1 3711.83   90.39
  -1   1  -1 3814.42   90.69
   1   1   1 3824.72   89.19
  -1   1  -1 3706.73   89.29
   1   1   1 3680.33   89.69
  -1   1  -1 3861.81   90.69
  -1   1  -1 3787.02   88.69
  -1  -1  -1 3731.83   88.59
  -1  -1  -1 3723.23   86.19
  -1  -1  -1 3788.22   89.69
  -1  -1  -1 3803.02   90.79
  -1  -1  -1 3597.14   94.49
  -1  -1  -1 3780.32   90.59
   1  -1   1 3875.21   90.29
  -1  -1  -1 3796.52   87.79
  -1  -1  -1 3851.71   90.99
   1  -1   1 3759.82   90.29
   1  -1   1 3766.72   90.19
   1  -1   1 3783.72   88.79
   1  -1   1 3769.22   90.39
   1  -1   1 3803.22   91.19
   1  -1   1 3786.82   90.69
   1  -1   1 3830.62   88.29
  -1  -1  -1 3765.62   91.79
   1  -1   1 3830.82   91.19
  -1  -1  -1 3987.20   91.69
  -1  -1  -1 3772.92   91.39
  -1  -1  -1 3742.53   89.69
   1  -1   1 3749.72   89.79
   1   1   2 1443.06   40.30
  -1   1  -2 1384.76   39.50
   1   1   2 1447.56   43.60
  -1   1  -2 1425.76   40.00
  -1   1  -2 1411.46   35.20
  -1   1  -2 1395.96   39.50
  -1   1  -2 1366.76   38.70
  -1   1  -2 1408.06   35.00
  -1   1  -2 1377.86   39.80
   1   1   2 1395.46   38.80
   1   1   2 1431.06   39.70
  -1   1  -2 1386.86   38.00
  -1   1  -2 1493.25   40.40
  -1   1  -2 1445.86   36.70
   1   1   2 1400.66   37.70
   1   1   2 1377.76   34.50
   1   1   2 1493.45   41.40
   1   1   2 1472.45   38.40
  -1   1  -2 1357.66   39.60
   1   1   2 1443.66   46.80
   1  -1   2 1421.06   34.00
  -1  -1  -2 1420.76   37.80
  -1  -1  -2 1396.96   39.90
   1  -1   2 1396.16   40.50
   1  -1   2 1436.56   39.10
   1  -1   2 1412.86   35.20
   1  -1   2 1352.06   38.60
  -1  -1  -2 1390.46   36.80
   1  -1   2 1429.66   40.50
   1  -1   2 1395.46   37.20
   1  -1   2 1426.46   38.60
  -1  -1  -2 1411.26   45.90
  -1  -1  -2 1462.35   35.00
  -1  -1  -2 1396.46   41.00
  -1  -1  -2 1315.07   32.50
  -1  -1  -2 1434.16   39.00
   1  -1   2 1397.96   35.10
  -1  -1  -2 1412.36   36.40
  -1  -1  -2 1372.86   39.60
  -1  -1  -2 1338.37   40.90
   1  -1   2 1386.46   39.00
  -1  -1  -2 1405.86   38.90
  -1  -1  -2 1415.76   36.50
  -1  -1  -2 1401.76   33.20
   1   1   3 3470.55   85.89
   1   1   3 3449.55   91.89
  -1   1  -3 3487.95   88.49
  -1   1  -3 3497.15   89.59
  -1   1  -3 3478.35   89.79
   1   1   3 3449.75   90.59
   1   1   3 3372.46   86.39
   1   1   3 3560.04   92.29
  -1   1  -3 3379.96   87.79
  -1   1  -3 3513.65   82.39
  -1   1  -3 3527.05   84.49
  -1   1  -3 3414.76   89.79
  -1   1  -3 3511.45   86.79
  -1   1  -3 3687.83   91.89
   1   1   3 3295.17   89.09
  -1   1  -3 3700.53  100.19
  -1   1  -3 3546.05   89.09
   1  -1   3 3453.35   80.69
  -1  -1  -3 3222.28   79.89
  -1  -1  -3 3482.55   86.09
   1  -1   3 3545.25   91.39
   1  -1   3 3403.46   87.29
   1  -1   3 3504.25   91.89
   1  -1   3 3409.36   87.89
  -1  -1  -3 3433.26   84.39
  -1  -1  -3 3354.16   91.69
   1  -1   3 3520.75   93.39
  -1  -1  -3 3353.76   85.69
  -1  -1  -3 3427.06   87.69
   1  -1   3 3538.05   85.69
  -1  -1  -3 3433.16   90.19
  -1  -1  -3 3559.64   89.89
  -1  -1  -3 3476.95   83.39
  -1  -1  -3 3373.26   86.39
   1  -1   3 3467.45   84.19
  -1  -1  -3 3473.35   88.59
   1  -1   3 3422.86   81.39
   1  -1   3 3418.86   89.69
  -1  -1  -3 3460.55   98.79
  -1  -1  -3 3328.57   78.99
   1   1   4  177.28   11.40
  -1   1  -4  156.18    9.70
  -1   1  -4  204.48   13.40
  -1   1  -4  169.58   13.50
   1   1   4  195.08   14.00
  -1   1  -4  189.58   13.40
  -1   1  -4  184.98   12.20
  -1   1  -4  175.28   11.10
   1   1   4  156.78   15.30
  -1   1  -4  190.58   15.50
  -1   1  -4  158.08   11.40
   1   1   4  172.98   12.90
  -1   1  -4  175.98    8.30
   1   1   4  170.68   10.20
  -1   1  -4  175.88   22.50
   1   1   4  168.08   11.80
   1   1   4  169.28   14.00
  -1  -1  -4  152.28    6.60
   1  -1   4  191.28   12.50
   1  -1   4  167.68    8.90
  -1  -1  -4  188.18   13.40
  -1  -1  -4  160.28   19.50
   1  -1   4  159.08   12.20
  -1  -1  -4  180.38    9.10
  -1  -1  -4  176.38   13.00
   1  -1   4  174.78    7.90
  -1  -1  -4  178.48   10.30
   1  -1   4  169.48    9.00
   1  -1   4  151.38   11.00
  -1  -1  -4  172.48   13.50
  -1  -1  -4  183.38   11.00
  -1  -1  -4  201.58   12.70
  -1  -1  -4  166.88   10.80
   1  -1   4  160.28   13.50
  -1  -1  -4  172.58   12.90
  -1  -1  -4  151.78   10.90
   1  -1   4  177.78    7.00
   1  -1   4  169.68   13.50
   1  -1   4  150.78   16.10
   1   1   5  282.27   20.30
  -1   1  -5  301.77   17.50
  -1   1  -5  294.17   17.90
  -1   1  -5  239.08   17.60
  -1   1  -5  267.67   11.40
  -1   1  -5  285.07   25.30
   1   1   5  269.07   18.70
   1   1   5  251.37   15.70
  -1   1  -5  310.57   16.10
  -1   1  -5  260.47   14.30
   1   1   5  229.68   16.90
   1   1   5  264.17   21.20
  -1   1  -5  279.77   18.30
  -1   1  -5  279.77   19.30
  -1   1  -5  267.27   16.70
  -1  -1  -5  251.07    9.70
   1  -1   5  264.37   10.20
   1  -1   5  253.67   18.20
   1  -1   5  264.67   15.70
   1  -1   5  281.97   19.40
  -1  -1  -5  265.77   16.00
  -1  -1  -5  290.27   18.80
  -1  -1  -5  272.87   15.60
  -1  -1  -5  259.67   16.00
  -1  -1  -5  255.17   17.40
  -1  -1  -5  296.27   18.90
  -1  -1  -5  267.57   12.20
  -1  -1  -5  279.07   25.80
   1  -1   5  264.27   19.80
   1  -1   5  258.57   10.40
   1  -1   5  261.17   10.10
   1  -1   5  276.47   18.40
  -1  -1  -5  273.27   14.50
   1  -1   5  243.38   22.00
  -1   1  -6    9.70    6.90
  -1   1  -6    7.90    6.20
   1   1   6   -1.50    5.00
   1   1   6   22.90    7.10
   1   1   6    6.10    6.30
  -1   1  -6   -1.50    4.10
  -1   1  -6   13.60    6.70
   1   1   6   -0.40    7.30
  -1   1  -6    0.30    5.80
  -1   1  -6    5.50    6.30
   1   1   6   -4.00    7.90
   1  -1   6    0.80    6.00
  -1  -1  -6    0.40    5.20
  -1  -1  -6   12.60    6.50
  -1  -1  -6   -0.10    6.30
   1  -1   6   -3.10    5.20
   1  -1   6    6.20    6.70
  -1  -1  -6    4.80    6.70
   1  -1   6   10.50   12.30
  -1  -1  -6    2.50    5.80
  -1  -1  -6    5.20    5.70
  -1   1  -7  433.06   25.30
   1   1   7  448.66   31.30
  -1   1  -7  480.65   25.40
  -1   1  -7  454.05   30.80
   1   1   7  456.05   29.50
   1   1   7  466.55   32.70
   1   1   7  440.36   30.20
   1  -1   7  516.85   34.70
   1  -1   7  448.96   33.40
  -1  -1  -7  451.95   23.30
   1  -1   7  452.55   30.20
  -1  -1  -7  427.46   27.30
  -1  -1  -7  417.36   29.20
  -1  -1  -7  435.86   26.00
  -1   1  -8  150.48   20.10
   1   1   8  144.69   20.50
  -1   1  -8  146.99   22.30
   1   1   8  137.49   23.50
   1   1   8  173.28   24.00
   1  -1   8  140.09   22.40
  -1  -1  -8  145.09   19.70
  -1  -1  -8  159.18   23.30
   1  -1   8  141.39   21.60
  -1   1  -9   17.60   16.00
  -1   1  -9   17.70   11.40
   1   1   9  -11.90   16.10
   1   1   9    1.80   10.80
   1  -1   9  -10.60   12.50
  -1  -1  -9    2.30   10.70
   1  -1   9  -11.60   10.80
   1   2  -9  184.38   21.40
   1   2  -9  164.58   25.50
  -1   2   9  214.48   33.40
   1   2  -9  150.18   23.60
  -1   2   9  173.18   23.10
  -1  -2   9  226.08   33.70
   1  -2  -9  173.58   24.70
   1  -2  -9  143.99   22.90
  -1  -2   9  193.88   24.60
  -1   2   8   74.39   14.10
   1   2  -8   50.89   14.60
  -1   2   8   71.19   19.30
   1   2  -8   78.29   16.10
   1   2  -8   82.69   12.90
  -1  -2   8   48.10   19.70
   1  -2  -8   75.69   16.20
   1  -2  -8  105.49   15.40
  -1  -2   8   57.29   14.20
   1  -2  -8   75.39   16.40
   1   2  -7  161.38   14.70
   1   2  -7  152.08   15.00
   1   2  -7  161.68   20.60
  -1   2   7  176.68   26.00
  -1   2   7  141.79   18.20
  -1  -2   7  131.89   16.90
   1  -2  -7  161.58   20.20
   1  -2  -7  139.59   19.20
   1  -2  -7  165.08   15.30
   1  -2  -7  148.39   19.40
  -1  -2   7  169.08   27.10
  -1   2   6  128.39   10.00
   1   2  -6  126.69    9.70
  -1   2   6  149.88   21.90
   1   2  -6  127.69    9.80
   1   2  -6  125.19    9.20
   1   2  -6  133.79   14.10
   1   2  -6  121.69   12.50
  -1   2   6  143.49   14.50
   1   2  -6  133.39   12.00
   1   2  -6  136.19   16.00
   1   2  -6  122.89   10.40
  -1   2   6  122.69   16.90
   1   2  -6  137.19   17.00
   1   2  -6  119.99   11.70
  -1   2   6  148.99   14.10
  -1   2   6  135.79   11.20
   1  -2  -6  115.09   11.80
  -1  -2   6  126.89    6.10
   1  -2  -6  135.09   12.10
  -1  -2   6  127.19   15.70
   1  -2  -6  112.39    9.20
   1  -2  -6  114.09    9.70
  -1  -2   6  145.59   12.40
  -1  -2   6  157.08   11.70
  -1  -2   6  104.19   14.40
  -1  -2   6  140.79   25.00
   1  -2  -6  123.59   11.20
   1  -2  -6  130.49   16.20
   1  -2  -6  122.89    7.70
   1  -2  -6  138.99   13.10
   1  -2  -6  128.89   13.90
   1  -2  -6  124.59    9.00
   1   2  -5   44.80    7.40
   1   2  -5   40.60    6.50
   1   2  -5   55.99    9.90
   1   2  -5   63.19   11.50
  -1   2   5   48.30   14.60
   1   2  -5   44.90    7.60
  -1   2   5   46.70    6.60
   1   2  -5   45.70    6.00
   1   2  -5   40.50    5.70
   1   2  -5   48.10    6.70
  -1   2   5   55.09    9.60
  -1   2   5   32.70    7.20
   1   2  -5   47.70    8.50
  -1   2   5   26.70    5.60
  -1   2   5   43.20    8.30
  -1   2   5   47.60    6.80
   1  -2  -5   49.10   12.50
  -1  -2   5   46.30    5.10
   1  -2  -5   52.09    7.00
   1  -2  -5   39.80    5.00
  -1  -2   5   61.59   10.30
   1  -2  -5   69.99    9.10
   1  -2  -5   42.20    8.40
  -1  -2   5   44.00    8.60
  -1  -2   5   54.99    9.40
   1  -2  -5   54.39    9.80
  -1  -2   5   43.20   13.60
   1  -2  -5   40.00    5.70
   1  -2  -5   48.50    4.80
   1  -2  -5   49.80    8.20
  -1  -2   5   38.10    7.30
   1  -2  -5   51.69    9.60
  -1  -2   5   47.80    4.90
  -1  -2   5   32.50    4.90
   1  -2  -5   57.99    9.80
  -1  -2   5   38.80    4.10
   1   2  -4 1398.56   45.70
   1   2  -4 1417.56   44.70
   1   2  -4 1370.06   37.60
  -1   2   4 1411.76   44.50
  -1   2   4 1361.76   51.09
  -1   2   4 1436.46   47.40
   1   2  -4 1370.06   46.10
   1   2  -4 1427.96   42.70
  -1   2   4 1429.76   41.50
   1   2  -4 1357.56   39.30
  -1   2   4 1336.37   38.60
  -1   2   4 1374.16   44.10
  -1   2   4 1427.86   40.10
   1   2  -4 1422.66   41.70
   1  -2  -4 1329.17   43.30
   1  -2  -4 1343.67   52.19
   1  -2  -4 1387.66   41.50
   1  -2  -4 1367.36   43.70
   1  -2  -4 1425.56   34.70
  -1  -2   4 1466.35   44.80
   1  -2  -4 1407.66   44.20
  -1  -2   4 1364.66   41.70
  -1  -2   4 1395.46   37.40
   1  -2  -4 1416.16   46.00
   1  -2  -4 1413.56   34.90
   1  -2  -4 1382.76   38.60
  -1  -2   4 1407.26   36.90
   1  -2  -4 1391.36   41.10
   1  -2  -4 1490.25   44.90
  -1  -2   4 1351.46   36.60
  -1  -2   4 1343.77   37.00
   1  -2  -4 1349.56   49.90
   1  -2  -4 1374.66   35.20
   1  -2  -4 1418.46   40.80
  -1  -2   4 1363.66   44.40
  -1  -2   4 1453.25   41.40
   1   2  -3  129.99    8.70
   1   2  -3  129.59    8.40
   1   2  -3  143.09   10.10
  -1   2   3  133.59   10.00
  -1   2   3  129.49    8.90
   1   2  -3  132.29    5.30
  -1   2   3  123.59    8.10
   1   2  -3  131.69    9.70
   1   2  -3  135.49   10.10
  -1   2   3  130.19    6.80
   1   2  -3  141.79    8.60
  -1   2   3  148.69    9.00
  -1   2   3  127.89    6.30
  -1   2   3  127.39   12.90
   1   2  -3  127.19    8.30
  -1   2   3  123.79    9.70
  -1   2   3  150.08    9.70
   1   2  -3  132.39    6.50
   1   2  -3  148.39    8.10
   1   2  -3  137.39    8.50
  -1  -2   3  129.19    8.90
   1  -2  -3  130.39    7.10
   1  -2  -3  130.49    7.70
   1  -2  -3  131.19    8.90
  -1  -2   3  160.78    8.90
   1  -2  -3  134.59   14.20
   1  -2  -3  139.19    9.40
   1  -2  -3  142.49    7.00
   1  -2  -3  123.49    8.40
  -1  -2   3  126.29    7.20
   1  -2  -3  123.99    8.80
  -1  -2   3  141.39    8.70
  -1  -2   3  142.59    7.60
   1  -2  -3  130.49    9.10
   1  -2  -3  139.69    9.00
   1  -2  -3  134.09   10.00
  -1  -2   3  129.59    9.40
   1  -2  -3  141.69   12.20
  -1  -2   3  134.99    6.80
   1  -2  -3  137.59    9.30
  -1  -2   3  145.19    6.80
  -1  -2   3  132.09    6.50
   1   2   0 1065.39   30.10
  -1   2   0 1196.58   29.90
   1   2   0 1147.89   31.00
  -1   2   0 1180.58   33.70
   1   2   0 1190.98   30.80
  -1   2   0 1133.69   31.50
  -1   2   0 1186.58   29.20
   1   2   0 1142.49   29.00
   1   2   0 1094.39   29.80
   1   2   0 1160.38   28.70
  -1   2   0 1079.09   35.10
   1   2   0 1173.88   29.50
  -1   2   0 1144.79   32.40
   1   2   0 1155.58   29.50
   1  -2   0 1143.09   33.70
  -1  -2   0 1110.29   28.50
  -1  -2   0 1180.18   29.40
   1  -2   0 1144.69   30.20
  -1  -2   0 1144.49   29.80
   1  -2   0 1132.99   29.40
   1  -2   0 1192.48   30.50
   1  -2   0 1149.78   28.80
  -1  -2   0 1127.19   28.20
  -1  -2   0 1127.89   29.10
   1  -2   0 1183.78   31.20
   1  -2   0 1173.38   29.70
  -1  -2   0 1108.49   29.50
   1  -2   0 1158.98   28.50
  -1  -2   0 1126.09   29.30
  -1  -2   0 1139.99   28.90
  -1  -2   0 1115.89   30.30
  -1   2  -1 1465.85   38.70
  -1   2  -1 1476.65   37.70
  -1   2  -1 1530.95   38.70
   1   2   1 1452.75   35.70
   1   2   1 1419.06   36.20
  -1   2  -1 1468.55   38.30
  -1   2  -1 1524.75   39.80
  -1   2  -1 1470.65   37.30
  -1   2  -1 1479.25   38.80
   1   2   1 1419.96   42.20
  -1   2  -1 1460.35   40.30
   1   2   1 1456.05   39.70
   1   2   1 1466.05   39.60
  -1   2  -1 1493.15   38.90
  -1   2  -1 1467.75   39.30
   1   2   1 1524.85   39.90
   1   2   1 1456.75   39.20
   1   2   1 1458.65   38.70
   1  -2   1 1497.05   38.60
  -1  -2  -1 1445.46   38.10
   1  -2   1 1494.15   39.50
  -1  -2  -1 1442.46   39.00
   1  -2   1 1449.95   39.20
   1  -2   1 1464.45   38.40
  -1  -2  -1 1467.65   38.40
  -1  -2  -1 1467.35   38.90
   1  -2   1 1437.26   38.60
  -1  -2  -1 1425.16   41.60
  -1  -2  -1 1431.16   41.20
  -1  -2  -1 1479.75   35.70
   1  -2   1 1448.26   37.80
  -1  -2  -1 1465.85   34.40
  -1  -2  -1 1461.85   36.40
   1  -2   1 1548.65   38.00
   1  -2   1 1479.95   39.90
  -1  -2  -1 1466.35   39.10
   1  -2   1 1471.05   37.60
  -1  -2  -1 1451.15   39.30
   1   2   2 3061.69   77.49
  -1   2  -2 2969.50   72.29
  -1   2  -2 2894.51   74.99
   1   2   2 3029.70   75.99
   1   2   2 3004.80   74.99
  -1   2  -2 3084.59   71.79
  -1   2  -2 2918.41   74.79
   1   2   2 3001.90   75.69
  -1   2  -2 2963.10   75.49
  -1   2  -2 2943.71   76.19
  -1   2  -2 2916.31   75.59
  -1   2  -2 2923.71   74.39
   1   2   2 2971.80   77.19
   1   2   2 2939.11   75.39
   1   2   2 3014.70   83.69
   1   2   2 2906.61   75.29
  -1   2  -2 3038.60   76.39
  -1   2  -2 3023.30   75.69
  -1  -2  -2 2971.00   73.59
   1  -2   2 2928.31   75.89
  -1  -2  -2 2969.60   77.49
  -1  -2  -2 2971.60   75.29
   1  -2   2 2896.01   71.39
  -1  -2  -2 2941.71   73.69
  -1  -2  -2 2826.62   69.49
  -1  -2  -2 3001.20   76.99
  -1  -2  -2 3063.69   75.19
   1  -2   2 2899.61   75.09
   1  -2   2 3213.48   76.59
  -1  -2  -2 2983.90   73.09
   1  -2   2 3032.90   73.89
  -1  -2  -2 2899.31   70.99
  -1  -2  -2 2998.70   69.09
   1  -2   2 2985.30   76.29
   1  -2   2 2975.80   75.39
  -1  -2  -2 2943.11   70.69
  -1  -2  -2 3001.00   82.19
   1  -2   2 2990.30   72.09
  -1  -2  -2 2907.31   74.29
   1  -2   2 2939.11   75.19
  -1  -2  -2 2871.11   75.79
   1  -2   2 2868.41   71.19
  -1  -2  -2 2907.01   69.69
  -1   2  -3  127.69    9.90
  -1   2  -3  104.59    9.00
  -1   2  -3  117.79    7.00
   1   2   3  139.79    9.40
  -1   2  -3  119.29    9.50
  -1   2  -3  119.89    9.90
   1   2   3  118.59   10.10
  -1   2  -3  113.29    8.40
  -1   2  -3  129.49   10.10
   1   2   3  132.49   11.10
   1   2   3  118.09    9.10
  -1   2  -3  123.99    9.80
  -1   2  -3  121.89    9.10
   1   2   3  119.39    9.50
   1   2   3  119.79    9.30
  -1  -2  -3  122.09    7.40
   1  -2   3  135.39    7.20
   1  -2   3  109.79    9.90
  -1  -2  -3  136.09   12.50
   1  -2   3  131.79    6.20
   1  -2   3  124.09    8.50
   1  -2   3  122.29    5.20
  -1  -2  -3  129.29    6.50
  -1  -2  -3  122.49   10.90
  -1  -2  -3  111.39   13.70
  -1  -2  -3  122.09    9.10
  -1  -2  -3  131.19    7.30
  -1  -2  -3  131.89    5.40
  -1  -2  -3  115.09    8.30
  -1  -2  -3  123.59    9.50
   1  -2   3  127.49    8.20
   1  -2   3  125.89   10.10
   1  -2   3  107.69    8.90
   1  -2   3  106.69    6.00
  -1  -2  -3  134.69    9.40
  -1  -2  -3  124.79   10.00
  -1  -2  -3  135.29    8.10
  -1  -2  -3  117.99    7.20
  -1   2  -4  114.49   10.80
   1   2   4  106.79    9.30
   1   2   4  137.39   11.40
   1   2   4  101.09    9.30
  -1   2  -4  102.89    9.80
  -1   2  -4  107.29    7.20
  -1   2  -4  108.29   10.70
   1   2   4  106.89   10.70
  -1   2  -4  113.29    9.60
   1   2   4  114.29   11.80
  -1   2  -4  121.99   10.20
   1   2   4  118.49   14.80
  -1   2  -4  121.59   11.20
  -1   2  -4  107.49    7.40
  -1   2  -4  117.69   10.90
  -1  -2  -4  113.89    8.00
  -1  -2  -4  114.89   10.40
  -1  -2  -4  103.39    5.40
   1  -2   4   98.99    5.70
  -1  -2  -4  114.09    7.30
   1  -2   4  122.49    8.40
   1  -2   4  108.29    8.40
   1  -2   4  122.99   11.30
  -1  -2  -4   98.49    8.20
  -1  -2  -4  107.09    9.90
   1  -2   4  106.19    9.40
   1  -2   4  113.29   13.80
  -1  -2  -4  127.79   10.70
  -1  -2  -4  130.19   10.40
  -1  -2  -4  129.39   11.20
   1  -2   4  123.59   16.50
  -1  -2  -4  104.89    4.50
  -1  -2  -4  109.39    7.50
   1  -2   4  108.29   10.30
  -1  -2  -4   85.79   15.00
   1  -2   4  111.39    7.30
  -1  -2  -4  113.79    8.60
   1   2   5  246.18   19.80
   1   2   5  238.58   18.90
   1   2   5  283.27   18.30
   1   2   5  263.17   18.40
  -1   2  -5  215.78   14.50
  -1   2  -5  262.67   18.70
  -1   2  -5  232.38   16.20
  -1   2  -5  274.47   25.50
  -1   2  -5  249.38   12.20
   1   2   5  195.88   14.80
  -1   2  -5  243.58   18.00
  -1   2  -5  272.77   13.40
  -1   2  -5  249.68   17.10
  -1   2  -5  246.08   17.70
  -1   2  -5  249.68   17.80
   1  -2   5  240.18   18.00
   1  -2   5  260.17   19.40
  -1  -2  -5  252.07   16.70
  -1  -2  -5  267.87   15.10
   1  -2   5  232.98   11.70
   1  -2   5  227.88   14.70
  -1  -2  -5  250.87   11.80
  -1  -2  -5  236.48   13.20
  -1  -2  -5  261.87   18.20
  -1  -2  -5  255.87   12.00
   1  -2   5  229.48   16.20
   1  -2   5  237.68   11.30
  -1  -2  -5  270.27   15.20
  -1  -2  -5  220.78    8.70
   1  -2   5  257.47   17.50
   1  -2   5  250.67   12.40
  -1  -2  -5  242.68   17.10
  -1  -2  -5  224.28   16.90
   1  -2   5  234.88   21.90
  -1  -2  -5  236.88   23.70
   1   2   6  205.18   17.20
  -1   2  -6  155.38   15.30
  -1   2  -6  165.68   15.40
  -1   2  -6  162.48   15.60
  -1   2  -6  147.29   15.20
   1   2   6  161.18   18.30
   1   2   6  150.08   20.40
   1   2   6  151.88   14.80
   1   2   6  149.29   18.60
  -1   2  -6  157.48   15.90
  -1   2  -6  143.29   13.60
   1  -2   6  142.39   17.50
  -1  -2  -6  142.69   15.60
   1  -2   6  174.88   18.30
  -1  -2  -6  134.29   14.10
  -1  -2  -6  172.48   12.60
  -1  -2  -6  169.58   16.00
   1  -2   6  172.18   16.80
  -1  -2  -6  154.88   13.80
  -1  -2  -6  176.58   16.80
   1  -2   6  174.48   24.00
   1   2   7  670.63   38.50
   1   2   7  673.73   39.40
  -1   2  -7  615.54   30.60
  -1   2  -7  625.74   36.40
   1   2   7  644.44   35.20
  -1   2  -7  555.24   37.60
   1   2   7  621.54   36.10
   1  -2   7  651.33   41.60
   1  -2   7  629.84   36.20
  -1  -2  -7  642.14   31.60
  -1  -2  -7  657.73   34.50
  -1  -2  -7  671.73   36.60
   1   2   8    1.20   11.00
  -1   2  -8   18.50   11.30
  -1   2  -8    2.50    8.50
   1   2   8   -0.50    9.80
   1   2   8   -2.20   10.20
  -1  -2  -8   -7.40    8.00
   1  -2   8   -0.40   10.70
   1  -2   8   -3.30    8.10
  -1  -2  -8    2.20    9.60
  -1   2  -9  522.55   34.90
  -1   2  -9  436.46   36.80
   1   2   9  492.85   36.40
   1   2   9  459.35   46.10
  -1  -2  -9  568.44   37.10
   1  -2   9  519.95   37.90
  -1   3   9   -0.60    9.50
  -1   3   9   11.90   15.30
   1   3  -9    0.30   12.00
   1   3  -9   24.60   11.80
   1   3  -9  -18.60   11.00
   1  -3  -9   13.80   11.40
  -1  -3   9   19.90   31.60
   1  -3  -9    4.20   11.20
   1  -3  -9    2.90    8.40
  -1  -3   9   12.10   11.40
  -1   3   8  786.42   46.30
   1   3  -8  880.51   46.80
  -1   3   8  886.11   50.99
   1   3  -8  891.71   39.80
   1   3  -8  867.21   40.00
   1   3  -8  925.11   46.50
  -1  -3   8  993.40   58.19
   1  -3  -8  977.40   45.80
   1  -3  -8  803.92   38.00
   1  -3  -8  877.51   43.40
  -1  -3   8  898.81   44.30
   1   3  -7 1402.26   52.09
   1   3  -7 1476.05   58.69
  -1   3   7 1426.46   63.19
   1   3  -7 1511.35   52.19
  -1   3   7 1442.16   55.29
  -1   3   7 1392.56   59.29
   1   3  -7 1449.65   52.49
   1  -3  -7 1416.26   51.49
  -1  -3   7 1479.15   60.19
   1  -3  -7 1406.56   55.19
   1  -3  -7 1466.35   51.09
   1  -3  -7 1495.35   56.79
  -1  -3   7 1479.35   69.39
  -1  -3   7 1512.95   56.19
  -1   3   6  166.68   16.70
   1   3  -6  172.08   14.20
   1   3  -6  166.18   20.20
   1   3  -6  191.38   11.60
  -1   3   6  173.98   16.10
  -1   3   6  198.48   14.00
  -1   3   6  173.08   11.10
   1   3  -6  175.38   14.50
   1   3  -6  183.68   15.80
   1   3  -6  172.68   12.90
  -1   3   6  170.48   15.40
   1   3  -6  175.58   14.50
   1   3  -6  186.18   16.90
  -1   3   6  194.38   21.30
   1  -3  -6  181.98   12.90
  -1  -3   6  184.48   27.20
   1  -3  -6  177.08   15.90
   1  -3  -6  165.08   14.50
   1  -3  -6  185.58   11.30
   1  -3  -6  163.38   14.90
  -1  -3   6  165.68    9.10
  -1  -3   6  180.38   15.80
   1  -3  -6  200.08   16.40
  -1  -3   6  161.38   11.10
  -1  -3   6  170.18   14.10
  -1  -3   6  200.28   14.50
   1  -3  -6  168.98    9.40
  -1  -3   6  171.68    9.00
   1  -3  -6  173.98   12.30
   1  -3  -6  168.18   10.00
   1  -3  -6  191.58   17.20
   1   3  -5    3.40    4.30
   1   3  -5   14.10    6.10
   1   3  -5   11.60    7.40
   1   3  -5    9.20    3.80
   1   3  -5   16.20    4.30
  -1   3   5   16.50    9.90
  -1   3   5   14.80    6.60
   1   3  -5   19.90    6.70
  -1   3   5   15.70    5.40
  -1   3   5   12.80    4.80
   1   3  -5   17.60    5.80
  -1   3   5   11.10    4.10
   1   3  -5   11.00    5.00
   1   3  -5   12.50    4.40
  -1  -3   5   14.80    3.80
   1  -3  -5    7.60    9.20
   1  -3  -5   15.50    2.90
   1  -3  -5    9.80    4.00
   1  -3  -5   27.20    6.50
   1  -3  -5   11.60    7.10
   1  -3  -5    7.60    5.90
  -1  -3   5   15.70    4.20
   1  -3  -5   19.30    6.10
   1  -3  -5   21.40    6.90
  -1  -3   5   15.20    4.40
   1  -3  -5   30.20    7.10
   1  -3  -5   14.80    2.70
  -1  -3   5   14.10    5.80
   1  -3  -5   16.30    4.70
   1  -3  -5    5.50    5.50
   1  -3  -5   21.00    6.80
   1  -3  -5    3.00   12.40
  -1  -3   5   24.00    5.80
  -1  -3   5   12.50    6.10
   1  -3  -5   16.40    2.80
   1   3  -4   38.30    6.50
   1   3  -4   37.00    7.10
  -1   3   4   32.00    6.20
  -1   3   4   40.00    9.70
   1   3  -4   32.40    6.00
  -1   3   4   31.80    6.40
   1   3  -4   32.90    6.00
   1   3  -4   28.10    5.00
   1   3  -4   22.60    4.00
  -1   3   4   27.50    5.50
  -1   3   4   39.60    7.70
  -1   3   4   22.40    6.30
   1   3  -4   35.00    7.60
  -1   3   4   24.70    4.80
   1   3  -4   30.40    5.90
  -1  -3   4   25.40    4.60
   1  -3  -4   28.10    4.60
   1  -3  -4   28.30    6.10
  -1  -3   4   26.40    6.10
  -1  -3   4   27.70    4.20
   1  -3  -4   19.30   11.10
  -1  -3   4   33.60    5.00
  -1  -3   4   18.50    5.00
   1  -3  -4   24.50    6.00
   1  -3  -4   29.00    8.50
  -1  -3   4   40.60    6.30
   1  -3  -4   19.20    5.40
   1  -3  -4   27.30    6.70
   1  -3  -4   24.00    5.50
   1  -3  -4   30.40    4.60
   1  -3  -4   32.50    6.50
   1  -3  -4   36.70    7.10
   1  -3  -4   29.60    5.60
   1  -3  -4   34.90    5.90
  -1  -3   4   28.70    4.40
   1  -3  -4   30.20    6.10
  -1   3   3 1491.85   44.00
   1   3  -3 1592.74   46.40
   1   3  -3 1484.15   42.90
   1   3  -3 1500.65   39.50
   1   3  -3 1517.35   41.90
   1   3  -3 1588.94   46.10
  -1   3   3 1509.85   44.20
  -1   3   3 1506.15   43.70
   1   3  -3 1500.05   42.70
  -1   3   3 1521.25   43.80
  -1   3   3 1512.15   50.49
   1   3  -3 1530.35   39.00
   1   3  -3 1544.75   43.90
  -1   3   3 1468.75   41.20
  -1   3   3 1460.45   39.30
  -1   3   3 1582.64   46.90
   1   3  -3 1541.35   44.00
   1  -3  -3 1528.05   40.30
   1  -3  -3 1410.16   46.40
   1  -3  -3 1486.35   43.10
   1  -3  -3 1501.85   42.70
  -1  -3   3 1497.65   42.00
  -1  -3   3 1513.25   43.90
   1  -3  -3 1512.75   41.70
  -1  -3   3 1508.55   43.20
   1  -3  -3 1518.35   43.30
  -1  -3   3 1480.85   39.60
  -1  -3   3 1508.35   43.40
  -1  -3   3 1455.15   41.50
   1  -3  -3 1475.75   51.69
  -1  -3   3 1524.55   45.40
   1  -3  -3 1576.24   43.10
  -1  -3   3 1552.94   36.50
   1  -3  -3 1488.95   39.80
   1  -3  -3 1470.35   45.20
   1  -3  -3 1481.35   43.20
  -1  -3   3 1514.85   42.00
   1  -3  -3 1491.75   47.00
   1  -3  -3 1497.45   43.70
   1  -3  -3 1457.05   43.90
   1   3  -2 1075.79   30.90
  -1   3   2 1059.89   31.60
   1   3  -2 1098.19   32.10
  -1   3   2 1062.19   30.20
   1   3  -2 1021.10   30.90
  -1   3   2 1034.20   30.50
  -1   3   2 1035.40   29.80
  -1   3   2 1082.99   30.90
   1   3  -2 1072.09   30.60
   1   3  -2 1071.39   32.40
  -1   3   2 1131.79   36.30
   1   3  -2 1073.89   31.80
  -1   3   2 1056.19   29.50
  -1   3   2 1047.70   32.30
   1   3  -2 1078.39   29.80
  -1   3   2 1090.59   32.20
  -1  -3   2 1069.99   30.70
  -1  -3   2 1057.59   28.40
   1  -3  -2 1090.29   31.40
  -1  -3   2 1087.69   31.40
   1  -3  -2 1123.19   34.00
  -1  -3   2 1063.79   32.50
  -1  -3   2 1078.79   30.50
   1  -3  -2 1059.39   31.60
   1  -3  -2 1064.79   29.00
  -1  -3   2 1085.29   31.70
   1  -3  -2 1082.09   44.70
  -1  -3   2 1052.59   29.90
   1  -3  -2 1044.80   30.20
   1  -3  -2 1005.90   29.70
   1  -3  -2 1087.19   31.40
   1  -3  -2 1046.20   31.50
   1  -3  -2 1071.19   29.80
  -1  -3   2 1044.80   31.10
   1  -3  -2 1062.49   29.70
  -1  -3   2 1060.49   28.40
   1  -3  -2 1117.89   37.40
   1  -3  -2 1055.99   30.90
  -1   3   1 8280.77  207.48
   1   3  -1 8471.15  193.18
  -1   3   1 8046.59  196.78
  -1   3   1 8210.58  188.48
   1  -3  -1 8068.69  199.58
   1  -3  -1 8530.55  193.88
   1  -3  -1 8427.86  204.08
  -1  -3   1 8397.46  193.28
   1   3   1 1578.44   41.50
  -1   3  -1 1582.24   43.20
   1   3   1 1567.14   39.20
   1   3   1 1654.63   43.70
  -1   3  -1 1654.13   42.60
  -1   3  -1 1632.64   40.60
  -1   3  -1 1578.24   41.40
   1   3   1 1617.14   42.90
  -1   3  -1 1577.44   43.70
  -1   3  -1 1651.93   44.20
  -1   3  -1 1611.64   42.40
  -1   3  -1 1702.63   43.20
   1   3   1 1611.44   42.30
   1   3   1 1593.64   45.20
  -1   3  -1 1589.14   44.50
   1   3   1 1614.24   45.40
  -1   3  -1 1579.74   43.10
   1   3   1 1572.64   44.20
  -1  -3  -1 1572.54   43.70
  -1  -3  -1 1555.14   42.50
   1  -3   1 1616.54   43.30
  -1  -3  -1 1614.54   44.10
  -1  -3  -1 1648.73   40.90
  -1  -3  -1 1614.04   43.50
   1  -3   1 1586.64   42.70
  -1  -3  -1 1587.44   44.10
  -1  -3  -1 1596.74   40.20
   1  -3   1 1596.14   42.60
   1  -3   1 1610.24   41.90
   1  -3   1 1633.64   44.30
  -1  -3  -1 1609.14   44.30
   1  -3   1 1635.94   43.70
   1  -3   1 1624.64   42.90
   1  -3   1 1603.44   42.20
  -1  -3  -1 1659.93   41.60
  -1  -3  -1 1620.84   42.90
   1   3   2 3780.32   93.29
   1   3   2 3725.33   95.09
  -1   3  -2 3704.73   93.79
  -1   3  -2 3755.02   93.49
  -1   3  -2 3684.63   92.79
   1   3   2 3691.33   92.39
   1   3   2 3787.92   95.99
  -1   3  -2 3677.23   93.69
  -1   3  -2 3678.43   91.19
   1   3   2 3797.92   92.29
   1   3   2 3879.91   95.09
  -1   3  -2 3858.91   93.39
   1   3   2 3647.74   94.09
   1   3   2 3741.73   94.29
   1   3   2 3749.02  100.29
  -1   3  -2 3635.74   91.69
  -1   3  -2 3660.03   92.59
   1  -3   2 3679.43   90.29
  -1  -3  -2 3790.12   92.99
  -1  -3  -2 3768.32   91.69
  -1  -3  -2 3743.93   92.69
  -1  -3  -2 3779.82   94.29
   1  -3   2 3739.13   91.89
   1  -3   2 3729.03   93.59
  -1  -3  -2 3658.63   92.79
  -1  -3  -2 3711.23   93.99
  -1  -3  -2 3635.94   87.49
   1  -3   2 3715.93   92.99
  -1  -3  -2 3734.23   97.99
   1  -3   2 3792.72   94.19
   1  -3   2 3755.42   93.59
  -1  -3  -2 3659.13   88.29
  -1  -3  -2 3703.23   95.59
   1  -3   2 3689.93   96.49
   1  -3   2 3742.13   93.19
  -1  -3  -2 3714.23   92.79
  -1  -3  -2 3644.74   90.69
   1  -3   2 3592.34   89.69
  -1   3  -3    8.10    4.10
  -1   3  -3   11.60    4.30
   1   3   3    4.70    3.30
   1   3   3    3.70    2.50
  -1   3  -3    6.10    2.70
  -1   3  -3    7.20    3.40
   1   3   3   11.90    5.60
   1   3   3    6.50    3.30
   1   3   3    8.50    4.90
  -1   3  -3    7.30    3.90
  -1   3  -3    5.90    3.20
   1   3   3    3.40    3.40
  -1   3  -3    9.90    3.80
   1   3   3    1.30    5.30
  -1   3  -3   10.60    3.90
  -1   3  -3    4.10    3.10
   1   3   3    7.50    3.10
   1  -3   3    9.50    2.70
  -1  -3  -3    6.40    2.50
   1  -3   3    8.50    2.60
   1  -3   3   13.30    2.70
  -1  -3  -3    7.30    1.90
   1  -3   3   13.50    5.00
  -1  -3  -3    8.50    2.40
  -1  -3  -3   10.00    4.10
  -1  -3  -3    8.00    2.90
   1  -3   3   15.00    4.30
   1  -3   3   11.90    4.10
  -1  -3  -3    7.90    2.80
  -1  -3  -3    5.20    3.20
   1  -3   3   11.60    2.90
  -1  -3  -3   11.50    6.70
  -1  -3  -3    6.60    2.30
   1  -3   3    8.70    3.30
  -1  -3  -3    3.40    3.30
  -1  -3  -3    2.80    5.30
  -1  -3  -3   12.80    4.00
  -1  -3  -3    7.60    3.70
  -1  -3  -3   11.40    4.00
   1  -3   3    4.40    3.40
   1   3   4    3.00    4.50
   1   3   4   11.70    4.40
   1   3   4    5.90    4.80
  -1   3  -4    7.80    4.70
  -1   3  -4   13.30    5.30
   1   3   4    6.40    4.00
  -1   3  -4    6.30    4.80
  -1   3  -4    9.00    3.50
  -1   3  -4   14.30    5.30
   1   3   4   13.70    5.40
  -1   3  -4   11.50    5.50
   1   3   4    7.10    6.10
  -1   3  -4   16.90    5.30
  -1   3  -4    7.20    4.20
  -1  -3  -4   12.00    4.80
   1  -3   4    4.20    4.00
  -1  -3  -4    8.20    3.20
   1  -3   4    9.10    5.00
  -1  -3  -4   13.40    4.90
   1  -3   4    6.40    2.80
   1  -3   4    5.90    4.00
   1  -3   4    2.70    3.60
  -1  -3  -4   13.00    5.40
  -1  -3  -4    8.60    5.40
  -1  -3  -4   10.70    3.90
   1  -3   4    6.30    2.70
  -1  -3  -4    9.10    2.90
  -1  -3  -4   10.20    3.70
  -1  -3  -4    2.40    7.40
   1  -3   4    9.50    2.80
  -1  -3  -4   12.40    2.70
  -1  -3  -4   10.10    9.10
   1  -3   4    5.60    3.80
  -1  -3  -4   14.40    3.00
   1  -3   4   15.10    4.40
   1   3   5   90.59   12.70
  -1   3  -5   80.79   11.60
   1   3   5   82.49   13.40
  -1   3  -5   95.59   12.50
   1   3   5   89.19   14.40
  -1   3  -5   74.59   13.80
  -1   3  -5   75.09    7.50
  -1   3  -5   81.49    7.20
  -1   3  -5   65.39   11.10
   1   3   5   79.59   12.70
   1   3   5  105.09   13.70
  -1   3  -5   93.39   13.50
  -1   3  -5   83.89   10.80
  -1   3  -5  104.59   13.10
  -1  -3  -5   83.29    8.40
  -1  -3  -5   78.69    5.40
  -1  -3  -5   69.19   15.00
   1  -3   5   88.89   16.70
   1  -3   5   96.59    8.50
  -1  -3  -5   93.69   12.40
  -1  -3  -5   65.59    6.60
  -1  -3  -5   81.49   12.20
   1  -3   5   70.49   11.80
  -1  -3  -5   89.09   12.50
   1  -3   5   70.59    8.60
  -1  -3  -5   81.39    6.10
   1  -3   5   79.69    6.00
   1  -3   5   52.39   10.00
  -1  -3  -5   86.99    8.30
  -1  -3  -5   91.19   11.50
  -1  -3  -5   86.99   11.50
   1  -3   5   87.49    7.80
   1  -3   5   72.79   10.10
   1  -3   5   86.69   12.40
  -1  -3  -5   74.19    4.30
  -1   3  -6 1035.10   51.99
   1   3   6 1005.80   41.00
   1   3   6 1076.99   44.20
  -1   3  -6  992.50   41.40
   1   3   6  976.20   43.50
  -1   3  -6 1047.20   42.30
  -1   3  -6 1066.69   39.60
  -1   3  -6 1045.70   40.70
   1   3   6 1107.19   48.20
   1   3   6 1093.39   46.50
  -1   3  -6 1022.40   42.40
  -1  -3  -6 1130.49   45.30
   1  -3   6 1045.30   49.90
   1  -3   6 1012.60   43.40
   1  -3   6 1107.19   56.89
  -1  -3  -6 1047.00   34.70
  -1  -3  -6 1040.10   37.40
  -1  -3  -6 1050.19   42.10
  -1  -3  -6 1012.40   39.50
  -1   3  -7   45.30   12.50
   1   3   7   52.79   15.20
   1   3   7   43.90   12.60
  -1   3  -7   29.30   10.30
  -1   3  -7   52.79    9.90
   1   3   7   54.69   12.90
  -1   3  -7   44.20   10.60
  -1  -3  -7   47.70   12.00
   1  -3   7   55.29   12.30
   1  -3   7   67.89   18.90
  -1  -3  -7   67.99   15.20
  -1  -3  -7   40.50   10.40
   1   3   8  242.88   23.60
  -1   3  -8  275.97   23.70
   1   3   8  255.47   30.00
   1   3   8  232.58   29.10
  -1   3  -8  243.18   25.00
   1  -3   8  257.87   26.20
  -1  -3  -8  235.88   24.90
  -1  -3  -8  276.17   24.50
   1  -3   8  269.77   25.10
  -1   3  -9   39.10   13.10
  -1   3  -9    6.30   12.60
   1   3   9   10.20   11.00
   1   3   9   35.10   15.00
  -1  -3  -9   27.20   12.50
   1  -3   9   45.80   15.70
   1   4  -9    7.60   12.90
  -1   4   9   -5.60   10.30
   1   4  -9    8.60    9.60
   1   4  -9   15.30   12.60
   1  -4  -9    1.10    9.60
  -1  -4   9   16.80   12.60
   1  -4  -9   -6.60   10.60
   1  -4  -9   -0.70   11.10
  -1   4   8 1246.48   61.29
   1   4  -8 1266.97   57.49
   1   4  -8 1273.17   52.09
   1   4  -8 1370.76   60.49
  -1  -4   8 1320.27   70.59
   1  -4  -8 1391.96   57.09
   1  -4  -8 1171.58   75.59
  -1  -4   8 1353.56   56.89
  -1   4   7    3.20    7.10
   1   4  -7   11.60    8.20
  -1   4   7   21.70   10.90
   1   4  -7    9.40    8.20
   1   4  -7    5.20    6.90
  -1   4   7    3.60    6.00
   1   4  -7   11.60    7.30
  -1  -4   7  -23.30   12.00
   1  -4  -7    4.30    5.50
  -1  -4   7   11.90    8.60
   1  -4  -7    4.70    6.50
  -1  -4   7    1.80    6.50
   1  -4  -7    0.40    6.40
   1  -4  -7    1.90    5.30
  -1   4   6  382.06   24.10
  -1   4   6  360.76   27.90
  -1   4   6  392.96   23.10
   1   4  -6  417.46   18.40
   1   4  -6  411.66   22.60
  -1   4   6  387.46   17.20
   1   4  -6  423.46   22.90
  -1   4   6  386.76   25.90
   1   4  -6  467.55   26.90
   1   4  -6  393.76   20.30
   1   4  -6  364.76   23.90
   1   4  -6  415.56   24.00
  -1  -4   6  408.06   21.50
   1  -4  -6  481.55   25.50
  -1  -4   6  391.96   15.80
  -1  -4   6  416.76   24.50
   1  -4  -6  411.26   24.20
   1  -4  -6  363.76   18.80
  -1  -4   6  419.36   33.50
  -1  -4   6  384.66   18.70
   1  -4  -6  378.06   31.40
   1  -4  -6  403.86   14.40
  -1  -4   6  359.96   21.60
   1  -4  -6  434.06   21.90
   1  -4  -6  390.96   19.40
  -1  -4   6  361.56   17.00
   1  -4  -6  422.86   19.60
   1  -4  -6  430.76   24.70
   1   4  -5  215.38   15.00
  -1   4   5  252.47   13.10
  -1   4   5  279.97   19.60
   1   4  -5  255.87   12.90
   1   4  -5  264.57   17.20
   1   4  -5  271.47   16.50
  -1   4   5  279.97   16.10
  -1   4   5  234.68   21.00
   1   4  -5  265.17   15.20
   1   4  -5  229.18   19.80
   1   4  -5  261.27   17.30
  -1   4   5  272.57   19.70
   1   4  -5  279.37   18.60
  -1   4   5  254.87   17.00
   1   4  -5  226.78   18.00
   1  -4  -5  257.07   13.90
  -1  -4   5  274.57   17.30
  -1  -4   5  275.37   13.80
   1  -4  -5  243.88   14.90
   1  -4  -5  257.67   17.40
   1  -4  -5  256.17   16.40
   1  -4  -5  267.27   16.20
   1  -4  -5  247.68   18.70
  -1  -4   5  275.77   14.10
  -1  -4   5  257.97   13.00
   1  -4  -5  257.77   10.90
  -1  -4   5  251.07   15.30
   1  -4  -5  236.48   14.90
   1  -4  -5  235.78   22.10
   1  -4  -5  207.18   23.90
  -1  -4   5  230.18   11.50
   1  -4  -5  218.88   15.40
   1  -4  -5  244.98   26.70
   1  -4  -5  252.57   16.20
   1  -4  -5  233.38   16.20
   1  -4  -5  254.37    8.10
   1  -4  -5  256.07    8.20
   1   4  -4  326.97   16.40
  -1   4   4  271.87   13.00
   1   4  -4  293.97   17.50
  -1   4   4  268.17   16.80
  -1   4   4  305.87   15.70
   1   4  -4  272.57   12.60
  -1   4   4  278.97   17.60
  -1   4   4  269.97   15.60
  -1   4   4  286.47   20.80
   1   4  -4  254.87   17.00
  -1   4   4  302.57   16.50
   1   4  -4  272.77   14.50
   1   4  -4  301.87   16.30
   1   4  -4  284.97   16.50
   1   4  -4  289.97   17.10
   1   4  -4  288.87   16.10
  -1  -4   4  303.77   16.30
  -1  -4   4  275.77   14.00
  -1  -4   4  326.47   15.40
  -1  -4   4  284.97   14.20
   1  -4  -4  252.07   18.60
   1  -4  -4  277.77   16.10
   1  -4  -4  288.17   24.90
   1  -4  -4  287.57   23.80
   1  -4  -4  286.77   13.90
   1  -4  -4  304.87   15.70
   1  -4  -4  310.87   15.90
   1  -4  -4  280.27   17.20
   1  -4  -4  251.47   16.30
  -1  -4   4  299.77   16.50
  -1  -4   4  283.27   15.60
   1  -4  -4  308.27   14.50
  -1  -4   4  289.77   13.20
   1  -4  -4  291.17   15.80
   1  -4  -4  293.67   17.10
   1  -4  -4  275.57   12.40
   1  -4  -4  275.97   16.10
   1  -4  -4  280.27   16.10
   1   4  -3 6018.40  148.99
   1   4  -3 6047.20  150.68
  -1   4   3 6122.49  146.99
  -1   4   3 5987.10  147.59
  -1   4   3 6088.29  148.29
   1   4  -3 6077.39  149.88
  -1   4   3 6195.98  150.68
   1   4  -3 6120.09  150.58
   1   4  -3 5914.61  148.89
  -1   4   3 6279.67  155.68
   1   4  -3 6087.89  144.69
   1   4  -3 6020.40  147.69
   1   4  -3 6160.48  148.99
  -1   4   3 6274.77  152.28
  -1   4   3 6154.38  143.99
  -1   4   3 6186.68  148.49
  -1   4   3 5819.32  144.49
   1  -4  -3 6160.08  148.69
  -1  -4   3 6255.77  146.29
  -1  -4   3 5830.62  149.59
   1  -4  -3 6231.78  153.98
   1  -4  -3 6022.90  146.59
  -1  -4   3 6054.89  146.49
   1  -4  -3 6277.87  150.88
  -1  -4   3 6128.39  148.09
   1  -4  -3 6405.36  167.78
   1  -4  -3 6038.50  157.38
   1  -4  -3 6128.29  149.09
  -1  -4   3 6070.79  143.49
   1  -4  -3 6044.79  148.49
   1  -4  -3 6025.80  145.59
   1  -4  -3 5886.11  143.49
  -1  -4   3 5885.41  141.19
  -1  -4   3 5951.80  147.09
   1  -4  -3 6108.49  150.08
   1  -4  -3 6084.59  143.19
   1  -4  -3 5893.21  145.69
   1  -4  -3 6087.99  146.99
  -1  -4   3 6067.29  147.29
   1  -4  -3 5896.71  146.99
   1  -4  -3 6118.59  146.29
  -1   4   2 2123.89   56.99
  -1   4   2 2018.90   56.09
   1   4  -2 2125.49   57.09
   1   4  -2 2124.29   57.49
  -1   4   2 2077.09   54.99
   1   4  -2 2189.28   56.79
  -1   4   2 2111.89   57.29
  -1   4   2 2147.59   55.79
  -1   4   2 2115.89   53.79
  -1   4   2 2129.19   55.29
   1   4  -2 2098.59   57.79
  -1   4   2 2084.49   60.29
  -1   4   2 2231.68   57.79
   1   4  -2 2079.79   56.29
   1   4  -2 2068.79   56.79
   1   4  -2 2168.18   57.39
  -1  -4   2 2171.08   55.89
   1  -4  -2 2210.78   56.19
  -1  -4   2 2137.19   54.29
   1  -4  -2 2211.08   61.39
   1  -4  -2 2177.18   52.79
   1  -4  -2 2095.09   55.19
   1  -4  -2 2078.89   55.79
  -1  -4   2 2083.19   53.99
  -1  -4   2 2159.88   56.29
  -1  -4   2 2129.29   56.99
   1  -4  -2 2100.19   53.29
  -1  -4   2 2238.78   57.29
   1  -4  -2 2197.18   56.39
   1  -4  -2 2125.59   55.09
  -1  -4   2 2010.50   57.19
   1  -4  -2 2091.29   53.49
  -1  -4   2 2142.89   57.39
   1  -4  -2 2214.48   57.59
   1  -4  -2 2220.88   63.49
  -1  -4   2 2095.49   54.39
   1  -4  -2 2128.09   54.49
   1  -4  -2 2149.48   68.59
  -1   4   1  303.67    9.40
   1   4  -1  316.47   13.30
   1   4  -1  338.07   12.60
  -1   4   1  312.37   10.00
   1   4  -1  286.87   13.50
   1   4  -1  318.27   13.20
  -1   4   1  271.87    9.70
  -1   4   1  318.07   12.80
   1   4  -1  309.57   11.30
  -1   4   1  252.67   18.20
   1   4  -1  300.77   12.70
  -1   4   1  308.47   12.30
   1   4  -1  314.87   12.00
  -1   4   1  292.97   11.50
   1   4  -1  303.47   11.80
  -1   4   1  288.07   15.80
  -1   4   1  305.97   12.40
  -1  -4   1  313.07   12.40
  -1  -4   1  305.07   13.00
   1  -4  -1  298.07   16.30
   1  -4  -1  264.87   15.80
   1  -4  -1  297.07   12.30
  -1  -4   1  301.07   12.70
  -1  -4   1  311.87   13.30
  -1  -4   1  287.57   12.50
   1  -4  -1  286.27    9.60
   1  -4  -1  302.07    8.00
   1  -4  -1  301.17   10.50
   1  -4  -1  313.77    8.70
   1  -4  -1  308.97   12.10
   1  -4  -1  308.97   10.60
   1  -4  -1  292.87   12.50
  -1  -4   1  307.07    9.20
  -1  -4   1  307.07   12.40
   1  -4  -1  293.07    9.80
   1  -4  -1  278.77   14.10
   1  -4  -1  287.67   12.00
  -1  -4   1  292.97   12.00
   1  -4  -1  313.47   10.70
  -1   4   0 3840.72   90.99
   1   4   0 3780.02   95.29
   1   4   0 3651.03   86.69
   1   4   0 3770.02   87.89
   1   4   0 3757.32   90.19
   1   4   0 3757.02   89.59
  -1   4   0 3714.73   86.59
   1   4   0 3709.53   89.89
  -1   4   0 3629.84   94.69
  -1   4   0 3786.12   92.79
   1   4   0 3717.03   88.89
  -1   4   0 3685.43   91.99
   1   4   0 3837.02   90.89
  -1   4   0 3841.72   89.99
   1   4   0 3770.12   91.79
  -1   4   0 3619.14   96.59
  -1   4   0 3653.33   90.89
  -1  -4   0 3691.93   89.99
   1  -4   0 3802.02   92.19
   1  -4   0 3772.22   92.29
   1  -4   0 3754.42   87.39
   1  -4   0 3846.62   93.69
   1  -4   0 3645.34   94.39
  -1  -4   0 3770.52   86.69
   1  -4   0 3742.73   89.59
  -1  -4   0 3665.83   88.89
  -1  -4   0 3779.62   94.29
  -1  -4   0 3744.13   90.39
   1  -4   0 3779.82   86.59
  -1  -4   0 3950.80   91.89
  -1  -4   0 3809.72   87.89
   1  -4   0 3716.53   90.79
   1  -4   0 3731.23   89.79
   1  -4   0 3750.72   89.39
   1  -4   0 3738.93   91.89
  -1  -4   0 3835.22   91.09
  -1   4  -1 2523.85   63.99
   1   4   1 2472.05   64.79
  -1   4  -1 2538.05   64.99
  -1   4  -1 2525.05   65.09
  -1   4  -1 2528.45   60.79
  -1   4  -1 2573.54   64.69
  -1   4  -1 2435.16   61.69
   1   4   1 2432.46   62.49
   1   4   1 2455.95   59.99
  -1   4  -1 2516.55   65.99
   1   4   1 2488.75   65.89
  -1   4  -1 2538.75   66.29
   1   4   1 2491.35   63.79
  -1   4  -1 2462.45   66.19
   1   4   1 2529.95   58.19
  -1   4  -1 2533.55   63.39
   1   4   1 2481.35   63.59
   1   4   1 2496.45   68.29
  -1  -4  -1 2456.05   63.39
   1  -4   1 2467.85   64.39
   1  -4   1 2461.75   64.79
  -1  -4  -1 2496.95   57.89
  -1  -4  -1 2539.65   62.89
  -1  -4  -1 2532.85   61.79
  -1  -4  -1 2559.44   62.69
   1  -4   1 2469.35   64.19
   1  -4   1 2449.66   62.49
  -1  -4  -1 2485.85   64.79
   1  -4   1 2470.55   63.89
   1  -4   1 2492.45   62.39
  -1  -4  -1 2504.65   60.59
   1  -4   1 2488.95   65.69
  -1  -4  -1 2480.95   61.29
   1  -4   1 2528.85   63.79
  -1  -4  -1 2639.44   66.49
  -1  -4  -1 2524.35   64.19
   1  -4   1 2534.45   65.09
  -1  -4  -1 2469.35   63.79
  -1  -4  -1 2503.45   66.89
  -1   4  -2  217.38   11.90
   1   4   2  224.58   11.10
   1   4   2  265.77   16.60
   1   4   2  238.78   12.90
  -1   4  -2  222.68   12.90
  -1   4  -2  228.88   12.70
   1   4   2  234.58   12.80
   1   4   2  240.08   11.40
  -1   4  -2  244.68   12.50
   1   4   2  249.08   14.00
   1   4   2  237.38   14.30
  -1   4  -2  207.38   11.20
   1   4   2  220.98   14.40
  -1   4  -2  234.68   12.50
  -1   4  -2  229.98   11.40
  -1   4  -2  239.78   12.10
  -1   4  -2  241.08   12.80
  -1  -4  -2  245.18    9.50
  -1  -4  -2  241.08   12.50
  -1  -4  -2  235.38   14.40
   1  -4   2  235.28   12.70
   1  -4   2  251.97   12.60
  -1  -4  -2  237.38   12.90
   1  -4   2  229.98   11.30
  -1  -4  -2  242.38   12.20
  -1  -4  -2  265.87   13.90
   1  -4   2  232.18   12.80
  -1  -4  -2  257.77   13.30
   1  -4   2  232.08   12.50
  -1  -4  -2  240.48   12.40
   1  -4   2  223.78   10.90
  -1  -4  -2  231.18    8.80
  -1  -4  -2  225.98   12.70
  -1  -4  -2  236.98   10.20
   1  -4   2  236.48   12.50
  -1  -4  -2  244.58   14.30
   1  -4   2  257.27   14.00
  -1   4  -3    3.10    2.60
  -1   4  -3    1.00    3.00
  -1   4  -3    2.70    3.30
   1   4   3   -3.90    5.30
   1   4   3   -0.50    3.90
  -1   4  -3    0.90    2.80
  -1   4  -3    1.10    2.30
   1   4   3    6.60    3.60
   1   4   3    2.30    3.20
  -1   4  -3    2.10    3.30
   1   4   3    2.00    2.40
  -1   4  -3    9.20    3.80
  -1   4  -3    0.80    2.50
   1   4   3    0.50    3.30
  -1   4  -3   -2.90    2.50
   1   4   3    0.40    3.80
   1   4   3    7.00    3.20
   1  -4   3    2.60    2.70
  -1  -4  -3    0.30    2.40
  -1  -4  -3    3.70    2.00
  -1  -4  -3    2.70    4.20
  -1  -4  -3   16.90    7.80
  -1  -4  -3    0.60    2.40
   1  -4   3    4.50    3.20
   1  -4   3    0.60    2.00
  -1  -4  -3    2.20    3.10
  -1  -4  -3    1.30    1.50
   1  -4   3    4.50    4.10
   1  -4   3    2.40    1.90
  -1  -4  -3    0.70    2.00
   1  -4   3   -3.70    2.30
  -1  -4  -3    6.40    2.20
  -1  -4  -3    8.90    5.70
  -1  -4  -3    4.10    3.20
   1  -4   3    5.20    3.90
   1  -4   3   -0.80    2.30
   1  -4   3    3.20    2.90
  -1  -4  -3    1.60    3.30
   1  -4   3   -0.40    2.60
  -1  -4  -3    3.40    3.40
   1   4   4  471.35   23.00
   1   4   4  448.96   22.00
  -1   4  -4  477.15   23.10
   1   4   4  487.85   24.40
   1   4   4  514.05   35.10
  -1   4  -4  471.15   23.00
   1   4   4  495.25   25.20
  -1   4  -4  474.75   24.30
  -1   4  -4  490.35   15.70
  -1   4  -4  479.65   19.90
   1   4   4  496.55   23.30
  -1   4  -4  511.65   23.20
   1   4   4  534.15   31.30
  -1   4  -4  492.35   21.60
  -1   4  -4  429.86   22.10
  -1   4  -4  464.05   23.90
  -1  -4  -4  529.25   19.70
  -1  -4  -4  489.45   16.60
  -1  -4  -4  489.65   17.50
   1  -4   4  464.95   21.30
  -1  -4  -4  479.85   28.90
  -1  -4  -4  503.65   22.00
   1  -4   4  506.25   18.00
   1  -4   4  490.75   13.90
   1  -4   4  490.75   22.00
  -1  -4  -4  489.85   14.80
  -1  -4  -4  491.35   21.90
  -1  -4  -4  471.85   16.50
   1  -4   4  485.05   24.30
  -1  -4  -4  474.55   28.30
   1  -4   4  474.15   19.10
   1  -4   4  538.65   21.30
   1  -4   4  461.95   17.40
  -1  -4  -4  483.25   14.40
  -1  -4  -4  475.85   20.10
   1  -4   4  505.95   23.10
  -1  -4  -4  478.15   22.40
  -1   4  -5  294.87   17.60
  -1   4  -5  293.97   20.00
  -1   4  -5  282.27   18.90
  -1   4  -5  296.67   19.90
   1   4   5  309.57   21.80
  -1   4  -5  311.47   16.10
  -1   4  -5  314.47   20.20
  -1   4  -5  322.47   21.40
   1   4   5  310.67   19.90
   1   4   5  310.97   20.10
  -1   4  -5  282.77   19.20
  -1   4  -5  350.26   20.20
   1   4   5  339.47   22.10
  -1  -4  -5  331.77   13.30
  -1  -4  -5  328.17   16.60
   1  -4   5  314.97   16.70
  -1  -4  -5  308.47   11.70
   1  -4   5  317.17   18.30
   1  -4   5  291.97   20.50
  -1  -4  -5  323.67   19.00
  -1  -4  -5  310.07   19.80
  -1  -4  -5  331.47   19.80
   1  -4   5  298.67   13.00
  -1  -4  -5  315.37   19.80
  -1  -4  -5  336.07   20.50
   1  -4   5  323.77   16.90
  -1  -4  -5  313.27   15.50
   1  -4   5  318.07   14.70
   1  -4   5  339.37   20.20
   1  -4   5  282.07   19.30
  -1  -4  -5  310.57   14.10
  -1  -4  -5  283.67   26.00
  -1  -4  -5  292.37   15.30
   1  -4   5  318.67   17.00
   1   4   6    2.40    5.90
  -1   4  -6    3.40    5.30
   1   4   6   10.60    6.70
   1   4   6    6.40    8.10
  -1   4  -6   15.40    7.00
   1   4   6   -3.40    5.30
  -1   4  -6   18.40    6.80
  -1   4  -6    7.00    8.30
   1  -4   6   -2.10   11.60
   1  -4   6    2.20    5.50
   1  -4   6   -3.50    6.00
  -1  -4  -6   -2.40    6.20
   1  -4   6    4.50    4.30
  -1  -4  -6   -2.60    5.20
  -1  -4  -6    1.30    6.30
  -1  -4  -6    0.20    3.50
  -1  -4  -6    1.30    4.10
  -1   4  -7   35.60    9.60
   1   4   7   23.00   12.30
  -1   4  -7   35.00   10.10
  -1   4  -7   17.70    8.70
   1   4   7   26.70   11.10
   1   4   7   28.90   11.00
  -1   4  -7   56.79   10.50
   1   4   7   19.50    9.90
   1  -4   7   32.40   17.10
  -1  -4  -7   29.00   10.00
  -1  -4  -7   38.10   13.10
   1  -4   7   18.50    9.70
  -1  -4  -7   22.70    9.40
   1  -4   7   37.30   16.50
  -1   4  -8   28.60   11.10
  -1   4  -8   29.50   11.00
   1   4   8   54.39   15.30
   1   4   8   50.99   16.40
  -1   4  -8   13.30   11.70
   1   4   8   28.60   12.20
   1  -4   8   24.40   13.30
  -1  -4  -8   21.00   12.60
  -1  -4  -8   38.40   11.80
   1  -4   8   38.20   12.50
  -1   4  -9   49.00   16.00
   1   4   9   30.90   15.90
   1   4   9   34.10   15.00
  -1  -4  -9   29.30   14.20
   1  -4   9   60.19   17.30
   1   5  -9   24.30   13.00
  -1   5   9   19.80   19.00
   1   5  -9   12.60   13.60
   1   5  -9   21.50   10.00
  -1   5   9    2.50   10.30
  -1  -5   9    3.20   10.60
   1  -5  -9  -11.70   10.60
  -1  -5   9   -0.20   21.20
   1  -5  -9   18.50   13.70
   1   5  -8    2.70    7.60
  -1   5   8    5.90   12.30
   1   5  -8   14.30   10.80
  -1   5   8    2.60    9.00
   1   5  -8   -7.70    7.30
   1   5  -8    2.40   10.10
   1  -5  -8   -3.50    7.90
   1  -5  -8    5.80    8.60
  -1  -5   8   -0.60   10.00
   1  -5  -8   10.70    7.70
  -1  -5   8    3.70   15.80
   1   5  -7 1106.19   50.09
   1   5  -7 1038.00   52.99
   1   5  -7 1051.59   43.60
  -1   5   7  996.00   50.69
  -1   5   7 1023.40   48.80
  -1   5   7 1020.90   44.00
   1  -5  -7  962.70   43.20
  -1  -5   7  957.40   55.89
  -1  -5   7  962.90   43.90
   1  -5  -7 1063.69   41.10
   1  -5  -7  938.21   45.00
  -1  -5   7 1020.20   41.60
   1  -5  -7  982.30   44.10
   1   5  -6   85.99   14.10
   1   5  -6   96.99   14.00
  -1   5   6  127.89   14.10
  -1   5   6  120.29   15.90
   1   5  -6  106.99   14.50
   1   5  -6  121.09   14.70
  -1   5   6   98.49   15.90
  -1   5   6   72.59   11.70
   1   5  -6   92.49   11.90
  -1   5   6  124.59   19.80
   1   5  -6  108.59    9.60
   1  -5  -6   88.59   12.60
   1  -5  -6  126.59   11.50
   1  -5  -6  105.89    6.80
  -1  -5   6   95.29   10.20
  -1  -5   6  114.79   10.10
   1  -5  -6   83.39   12.80
  -1  -5   6   86.09   12.70
  -1  -5   6  128.19   12.60
   1  -5  -6  136.99   23.60
  -1  -5   6  116.29    8.90
   1  -5  -6  136.99   13.90
   1  -5  -6  115.99   12.00
   1  -5  -6  105.19   11.90
   1  -5  -6  100.49   14.80
  -1  -5   6  105.09   14.60
   1  -5  -6  102.19   10.70
   1  -5  -6  134.49   21.00
   1   5  -5  847.62   36.10
  -1   5   5  849.12   32.50
  -1   5   5  881.51   37.30
  -1   5   5  825.52   33.70
   1   5  -5  875.21   36.80
  -1   5   5  846.42   40.30
   1   5  -5  828.62   37.00
   1   5  -5  784.82   31.00
   1   5  -5  823.12   32.80
  -1   5   5  827.72   33.10
   1   5  -5  830.72   34.30
   1   5  -5  806.42   33.20
   1  -5  -5  837.12   31.10
  -1  -5   5  830.12   34.00
  -1  -5   5  793.72   32.80
  -1  -5   5  808.22   34.50
   1  -5  -5  849.91   38.40
   1  -5  -5  773.72   32.90
  -1  -5   5  829.42   32.80
   1  -5  -5  817.12   36.70
   1  -5  -5  814.72   32.70
   1  -5  -5  852.51   26.40
   1  -5  -5  817.12   29.80
   1  -5  -5  834.52   32.90
   1  -5  -5  829.72   44.30
  -1  -5   5  864.61   29.90
   1  -5  -5  893.41   35.90
   1  -5  -5  813.62   32.40
  -1  -5   5  854.61   31.00
  -1  -5   5  768.02   30.20
  -1  -5   5  835.52   30.10
   1  -5  -5  924.81   45.50
   1  -5  -5  817.52   33.40
   1   5  -4  550.74   25.20
   1   5  -4  483.05   23.10
   1   5  -4  429.36   24.70
   1   5  -4  561.34   23.60
  -1   5   4  469.95   21.60
  -1   5   4  504.75   21.80
   1   5  -4  482.15   23.50
   1   5  -4  511.05   23.30
   1   5  -4  438.36   20.70
  -1   5   4  502.95   24.30
  -1   5   4  483.65   27.40
  -1   5   4  496.55   23.10
  -1   5   4  502.45   22.30
  -1   5   4  454.15   25.60
   1  -5  -4  485.85   20.90
   1  -5  -4  457.95   20.50
   1  -5  -4  478.15   22.30
   1  -5  -4  464.85   29.30
   1  -5  -4  451.05   23.90
   1  -5  -4  491.45   20.70
   1  -5  -4  519.85   21.40
   1  -5  -4  502.25   24.20
   1  -5  -4  525.25   21.20
   1  -5  -4  478.75   18.30
  -1  -5   4  503.75   19.50
   1  -5  -4  425.26   23.30
  -1  -5   4  500.25   21.30
  -1  -5   4  460.65   21.20
   1  -5  -4  539.65   25.90
  -1  -5   4  490.25   15.50
  -1  -5   4  508.45   20.70
   1  -5  -4  462.65   30.20
  -1  -5   4  476.75   21.70
  -1  -5   4  488.35   20.70
  -1  -5   4  479.95   21.90
   1  -5  -4  467.25   18.80
   1   5  -3  790.62   28.90
   1   5  -3  809.02   29.10
   1   5  -3  770.82   26.80
   1   5  -3  815.82   29.90
  -1   5   3  760.22   28.00
  -1   5   3  783.92   27.10
  -1   5   3  785.72   28.90
  -1   5   3  778.12   32.00
   1   5  -3  742.63   28.40
   1   5  -3  775.32   27.80
  -1   5   3  792.12   26.30
  -1   5   3  779.42   27.70
   1   5  -3  723.83   27.10
  -1   5   3  819.92   31.30
   1   5  -3  780.32   28.90
   1  -5  -3  832.62   33.10
  -1  -5   3  790.42   26.60
   1  -5  -3  775.12   25.10
   1  -5  -3  779.32   27.90
  -1  -5   3  739.03   23.50
  -1  -5   3  768.02   27.40
  -1  -5   3  730.33   27.10
  -1  -5   3  777.32   26.40
  -1  -5   3  723.23   28.60
   1  -5  -3  786.12   27.90
   1  -5  -3  798.62   28.40
   1  -5  -3  779.42   28.50
   1  -5  -3  735.03   24.90
  -1  -5   3  809.82   28.40
   1  -5  -3  806.42   25.40
   1  -5  -3  849.22   37.70
   1  -5  -3  750.72   25.20
  -1  -5   3  785.12   27.90
   1  -5  -3  776.42   34.80
   1  -5  -3  830.22   31.20
  -1  -5   3  814.02   25.10
   1  -5  -3  759.42   26.90
  -1   5   2  865.41   24.80
   1   5  -2  889.51   29.10
  -1   5   2  848.12   27.90
   1   5  -2  888.31   29.80
  -1   5   2  882.21   31.60
  -1   5   2  855.41   27.60
   1   5  -2  888.61   28.40
  -1   5   2  780.32   41.10
  -1   5   2  888.81   29.10
   1   5  -2  903.51   29.90
  -1   5   2  886.21   26.70
   1   5  -2  852.01   30.30
  -1   5   2  817.32   29.00
  -1   5   2  874.81   27.80
   1   5  -2  918.51   30.20
  -1   5   2  863.11   27.70
   1  -5  -2  857.51   35.10
  -1  -5   2  892.41   27.80
   1  -5  -2  876.71   27.70
   1  -5  -2  882.21   27.70
   1  -5  -2  827.22   25.10
   1  -5  -2  844.42   24.30
   1  -5  -2  874.81   21.70
   1  -5  -2  878.21   25.00
  -1  -5   2  874.51   22.30
  -1  -5   2  931.01   29.30
  -1  -5   2  863.21   28.40
  -1  -5   2  858.21   25.40
   1  -5  -2  894.91   34.30
   1  -5  -2  865.01   27.20
   1  -5  -2  829.52   32.90
   1  -5  -2  881.91   24.30
   1  -5  -2  863.11   34.90
  -1  -5   2  951.20   32.40
   1  -5  -2  821.02   27.10
  -1  -5   2  870.81   29.30
   1  -5  -2  900.31   27.60
  -1  -5   2  873.61   28.00
   1  -5  -2  852.41   28.80
   1   5  -1   92.09    6.30
   1   5  -1   85.09    5.50
   1   5  -1   89.19    7.80
  -1   5   1   93.99    5.20
   1   5  -1   94.19    6.50
  -1   5   1   64.49    9.50
  -1   5   1   82.99    4.10
   1   5  -1   86.89    7.10
  -1   5   1   95.89    6.20
   1   5  -1   93.69    7.40
  -1   5   1   89.49    6.80
   1   5  -1   90.69    6.40
   1   5  -1   93.49    6.20
  -1   5   1   93.49    7.20
   1   5  -1   96.49    7.10
  -1   5   1   97.49    7.60
  -1   5   1   85.19   12.10
   1  -5  -1   80.19    5.40
   1  -5  -1   92.49    9.10
   1  -5  -1   87.59    6.20
   1  -5  -1   82.99    5.50
   1  -5  -1   86.09    5.30
  -1  -5   1   91.39    4.10
   1  -5  -1   95.79    3.10
  -1  -5   1   84.19    7.20
  -1  -5   1   92.49    7.10
  -1  -5   1   98.09    6.60
   1  -5  -1   93.09    3.50
   1  -5  -1   82.69    8.10
   1  -5  -1   87.19    5.00
   1  -5  -1   87.79    6.80
  -1  -5   1   81.29    6.90
   1  -5  -1   82.39    6.80
  -1  -5   1   95.29    6.80
  -1  -5   1   91.79    5.30
   1  -5  -1   79.19    8.60
  -1  -5   1   85.09    6.80
  -1   5   0  978.10   28.10
   1   5   0  955.00   23.80
   1   5   0  961.00   26.60
  -1   5   0  937.61   28.10
   1   5   0  960.40   28.00
   1   5   0  960.00   26.40
   1   5   0  958.20   33.40
   1   5   0  985.60   30.30
  -1   5   0 1007.90   34.50
   1   5   0  955.60   27.70
  -1   5   0  955.40   23.70
   1   5   0  957.50   27.60
   1   5   0  970.00   28.40
  -1   5   0  920.41   32.10
  -1   5   0  983.30   28.90
  -1   5   0  958.80   27.80
  -1   5   0  976.90   30.50
  -1   5   0  923.11   30.00
  -1  -5   0  984.10   29.10
   1  -5   0  959.60   29.80
  -1  -5   0  953.30   26.90
  -1  -5   0  956.40   27.90
  -1  -5   0  960.40   31.90
  -1  -5   0  969.90   28.20
  -1  -5   0  941.01   24.20
  -1  -5   0  894.41   28.00
   1  -5   0  972.00   24.70
   1  -5   0  962.80   28.90
  -1  -5   0  947.11   26.00
   1  -5   0  923.11   29.70
  -1  -5   0 1009.80   29.90
   1  -5   0 1013.60   31.00
   1  -5   0  977.60   28.10
   1  -5   0  928.71   31.60
   1  -5   0  935.91   25.30
  -1  -5   0  955.10   22.80
   1   5   1  911.71   27.50
  -1   5  -1  972.30   32.30
  -1   5  -1  949.21   30.40
  -1   5  -1  959.20   26.00
   1   5   1  961.50   26.50
   1   5   1  926.61   29.90
  -1   5  -1  935.41   31.20
  -1   5  -1  912.71   30.90
   1   5   1  910.11   33.60
  -1   5  -1  992.80   28.60
   1   5   1  926.51   29.00
   1   5   1  962.40   29.20
  -1   5  -1  941.71   26.70
  -1   5  -1  945.01   29.30
   1   5   1  939.61   25.80
   1   5   1  978.20   30.40
   1  -5   1  945.31   30.00
   1  -5   1  950.70   31.10
   1  -5   1  938.11   29.80
   1  -5   1  952.50   30.00
  -1  -5  -1  967.60   30.00
  -1  -5  -1  938.91   27.00
  -1  -5  -1  936.31   27.20
  -1  -5  -1  884.71   29.00
  -1  -5  -1  895.31   32.00
  -1  -5  -1  937.01   25.60
   1  -5   1  953.00   30.30
   1  -5   1  967.90   27.50
  -1  -5  -1  933.71   27.40
   1  -5   1  954.30   29.30
   1  -5   1  950.80   27.90
   1  -5   1  956.30   30.80
  -1  -5  -1  935.41   28.90
  -1  -5  -1  965.80   29.00
  -1  -5  -1  979.80   28.90
  -1  -5  -1  948.21   31.70
  -1  -5  -1  950.60   24.00
  -1  -5  -1  940.31   26.50
  -1   5  -2  124.39    9.20
   1   5   2  117.39    9.10
   1   5   2  119.39   11.70
  -1   5  -2  122.29    9.40
  -1   5  -2  120.19    9.70
   1   5   2  108.49    8.90
  -1   5  -2  111.39    8.90
  -1   5  -2  102.99    9.10
   1   5   2  113.19    7.90
  -1   5  -2  110.89    8.70
   1   5   2  125.99   10.50
  -1   5  -2  132.99    9.30
  -1   5  -2   95.09    7.40
  -1   5  -2  105.29    7.70
   1   5   2  106.09    7.40
   1  -5   2  101.59    8.10
   1  -5   2  117.89    8.50
  -1  -5  -2  109.49    9.30
   1  -5   2  103.49    8.60
  -1  -5  -2  115.09    8.90
   1  -5   2  108.29    8.70
  -1  -5  -2  120.49    9.50
  -1  -5  -2  126.09    7.80
  -1  -5  -2  123.89   10.90
   1  -5   2  128.19    9.40
   1  -5   2  109.49    8.90
  -1  -5  -2  115.39    6.20
  -1  -5  -2  108.79    6.80
   1  -5   2  118.89    8.50
   1  -5   2  128.79    9.80
   1  -5   2  123.49    8.60
  -1  -5  -2  115.89    9.20
  -1  -5  -2  115.39    7.50
  -1  -5  -2   98.49    8.20
  -1  -5  -2  128.39    9.50
  -1  -5  -2  117.29    9.70
  -1  -5  -2  112.69    7.50
   1   5   3  618.14   26.30
   1   5   3  611.64   23.60
  -1   5  -3  608.94   24.30
  -1   5  -3  589.64   25.00
  -1   5  -3  573.04   23.20
   1   5   3  613.44   26.10
   1   5   3  569.04   27.20
   1   5   3  623.24   31.30
  -1   5  -3  603.34   26.60
  -1   5  -3  599.34   25.10
  -1   5  -3  643.74   26.30
  -1   5  -3  557.74   23.20
   1   5   3  649.83   24.40
   1   5   3  599.14   24.90
  -1  -5  -3  587.24   19.70
   1  -5   3  619.74   24.00
  -1  -5  -3  622.04   22.40
   1  -5   3  597.44   25.00
  -1  -5  -3  551.64   27.20
  -1  -5  -3  627.94   21.30
   1  -5   3  628.14   25.80
  -1  -5  -3  618.44   25.00
   1  -5   3  585.24   24.20
  -1  -5  -3  616.24   21.10
  -1  -5  -3  615.14   24.20
  -1  -5  -3  583.54   23.80
  -1  -5  -3  581.44   28.00
  -1  -5  -3  626.64   25.10
   1  -5   3  579.44   21.60
   1  -5   3  649.54   23.00
   1  -5   3  586.64   25.00
  -1  -5  -3  618.24   25.20
   1  -5   3  605.84   22.90
  -1  -5  -3  628.94   24.90
  -1   5  -4 3131.59   90.59
  -1   5  -4 3276.57   91.79
  -1   5  -4 3201.78   88.89
   1   5   4 3281.07   90.39
  -1   5  -4 3246.08   86.79
   1   5   4 3190.48   92.99
   1   5   4 3226.48   87.99
  -1   5  -4 3162.98   85.09
  -1   5  -4 3222.18   89.29
   1   5   4 3306.87   89.09
  -1   5  -4 3208.08   88.89
  -1   5  -4 3179.48   87.69
   1   5   4 3169.18   99.79
   1   5   4 3320.67   92.59
  -1   5  -4 3221.68   75.49
   1   5   4 3181.08   92.39
   1  -5   4 3223.08   81.69
  -1  -5  -4 3193.78   83.19
   1  -5   4 3117.19   83.19
  -1  -5  -4 3077.99   87.79
  -1  -5  -4 3221.38   86.29
  -1  -5  -4 3226.28   78.09
   1  -5   4 3120.99   87.19
   1  -5   4 3232.98   85.09
  -1  -5  -4 3176.28   78.29
   1  -5   4 3214.38   78.59
   1  -5   4 3148.78   90.69
   1  -5   4 3181.18   78.69
  -1  -5  -4 3263.57   81.29
  -1  -5  -4 3276.87   86.99
  -1  -5  -4 3181.38   87.79
   1  -5   4 3220.38   86.99
  -1  -5  -4 3180.58   79.89
  -1  -5  -4 3147.08   95.99
  -1  -5  -4 3204.48   95.59
   1  -5   4 3144.49   88.19
  -1  -5  -4 3233.28   85.69
   1  -5   4 3101.09   81.19
  -1   5  -5   17.80    8.30
   1   5   5   22.30    7.90
  -1   5  -5   18.00    6.00
   1   5   5   12.90    6.50
  -1   5  -5   18.00    6.80
  -1   5  -5   16.20    3.60
   1   5   5   10.50    6.50
  -1   5  -5   24.40    9.10
  -1   5  -5   32.40    7.80
  -1   5  -5   32.80    9.10
   1   5   5   14.80    7.80
  -1   5  -5   23.90    8.10
  -1   5  -5   17.60    5.90
  -1   5  -5   18.60    5.90
  -1  -5  -5   13.40    2.50
  -1  -5  -5   14.70    4.00
  -1  -5  -5    8.70    9.30
  -1  -5  -5   10.90    5.20
  -1  -5  -5   14.70    6.80
  -1  -5  -5   19.10    4.30
  -1  -5  -5   20.60    5.20
  -1  -5  -5   16.50    4.60
   1  -5   5   13.50    7.50
   1  -5   5   11.80    4.50
   1  -5   5   20.70    7.40
  -1  -5  -5   19.90    5.60
  -1  -5  -5   19.70    7.10
   1  -5   5    7.40    4.40
  -1  -5  -5   16.10    5.70
  -1  -5  -5    3.40   11.90
   1  -5   5    4.50    6.10
   1  -5   5   12.60    6.10
  -1  -5  -5   30.50    8.10
   1  -5   5   17.90    6.20
  -1  -5  -5   18.00    3.00
   1  -5   5   15.40    4.90
   1   5   6  357.76   24.40
   1   5   6  370.66   26.90
  -1   5  -6  286.47   26.50
   1   5   6  334.87   23.20
  -1   5  -6  400.86   22.20
  -1   5  -6  370.06   23.70
  -1   5  -6  409.36   27.10
   1   5   6  367.06   24.60
  -1  -5  -6  380.16   23.80
   1  -5   6  346.77   23.70
  -1  -5  -6  388.16   18.50
  -1  -5  -6  354.76   21.60
   1  -5   6  388.66   31.40
  -1  -5  -6  382.46   24.80
   1   5   7  206.18   25.60
   1   5   7  226.28   22.80
   1   5   7  285.57   23.60
  -1   5  -7  235.78   20.60
  -1   5  -7  218.48   19.20
   1   5   7  188.68   33.10
  -1   5  -7  211.18   21.30
  -1   5  -7  216.78   17.40
   1  -5   7  226.88   22.00
  -1  -5  -7  201.28   18.60
  -1  -5  -7  240.38   21.50
   1  -5   7  284.97   35.10
   1  -5   7  224.08   22.60
   1   5   8  547.25   35.70
  -1   5  -8  494.75   32.00
  -1   5  -8  522.15   35.30
  -1   5  -8  483.05   32.40
   1   5   8  525.45   33.90
   1   5   8  458.55   36.20
  -1  -5  -8  535.05   35.40
  -1  -5  -8  515.95   32.20
   1  -5   8  501.15   33.80
   1   6  -9  143.49   22.10
  -1   6   9  151.58   26.50
   1   6  -9  132.99   20.50
   1   6  -9  110.99   24.80
  -1   6   9  118.39   20.20
   1   6  -9  133.29   24.20
   1  -6  -9  107.29   19.80
  -1  -6   9  155.08   33.10
   1  -6  -9  127.29   20.80
  -1  -6   9  114.59   19.70
  -1   6   8   52.29   17.50
  -1   6   8   26.70   11.00
   1   6  -8   38.00   10.30
   1   6  -8   75.89   14.60
  -1   6   8   52.09   13.00
   1   6  -8   51.99   13.10
   1   6  -8   35.10   13.50
   1  -6  -8   68.89   15.30
   1  -6  -8   50.79   12.10
  -1  -6   8   61.89   26.80
   1   6  -7  400.16   29.10
   1   6  -7  407.76   25.50
  -1   6   7  478.85   33.90
   1   6  -7  419.16   27.00
  -1   6   7  463.35   27.80
  -1   6   7  419.76   29.80
  -1  -6   7  451.35   25.40
   1  -6  -7  418.36   22.90
   1  -6  -7  413.56   26.60
   1  -6  -7  402.86   26.30
  -1  -6   7  391.96   26.60
   1  -6  -7  482.05   30.20
   1  -6  -7  461.45   25.50
  -1   6   6   53.29    9.70
   1   6  -6   73.19   13.40
   1   6  -6   58.39   11.00
  -1   6   6   40.60    9.00
  -1   6   6   47.30   13.30
   1   6  -6   61.29   11.30
  -1   6   6   50.39    9.90
  -1   6   6   44.90   11.60
   1   6  -6   83.59   14.20
  -1   6   6   39.40   10.20
   1   6  -6   46.60    9.10
   1  -6  -6   68.79   13.20
  -1  -6   6   62.19    9.60
  -1  -6   6   68.09   12.00
   1  -6  -6   30.70   11.50
   1  -6  -6   46.30    8.30
   1  -6  -6   74.09   11.60
  -1  -6   6   56.39    7.70
  -1  -6   6   54.39    8.90
  -1  -6   6   61.09   10.30
   1  -6  -6   33.50    8.30
   1  -6  -6   63.19   10.50
   1  -6  -6   52.39   10.70
   1  -6  -6   39.70   10.10
   1  -6  -6   57.69   12.50
   1   6  -5    5.00    6.00
   1   6  -5   -3.30    5.60
  -1   6   5   -2.60    4.10
  -1   6   5    7.50    5.90
   1   6  -5   10.90    5.10
   1   6  -5    4.30    4.90
  -1   6   5    3.40    5.50
   1   6  -5   -6.10    4.60
  -1   6   5   -2.30    4.30
  -1   6   5    3.50    4.30
   1   6  -5    0.70    4.70
   1   6  -5   -9.00    6.00
   1   6  -5    4.10    3.80
  -1  -6   5    5.20    4.30
   1  -6  -5    9.20    6.20
   1  -6  -5   -2.50    5.80
   1  -6  -5    0.80    3.50
   1  -6  -5    0.50   12.30
  -1  -6   5    2.60    5.00
  -1  -6   5    6.50    4.50
   1  -6  -5    7.20    6.70
   1  -6  -5   -4.90    4.10
  -1  -6   5   10.80    5.70
  -1  -6   5    3.50    4.40
   1  -6  -5    3.40    4.70
   1  -6  -5    2.90    4.20
  -1  -6   5    2.80    5.50
   1  -6  -5   -0.20    4.10
  -1  -6   5    3.10    5.20
   1  -6  -5    4.00    4.00
   1  -6  -5    3.90    6.10
  -1   6   4   29.00    6.60
   1   6  -4   19.40    5.30
   1   6  -4   18.10    6.30
   1   6  -4   20.90    7.00
  -1   6   4   23.70    8.00
  -1   6   4   17.80    7.80
   1   6  -4   27.40    7.20
  -1   6   4   29.10    7.20
   1   6  -4   14.80    5.60
   1   6  -4   24.30    6.80
  -1   6   4   27.40    6.30
  -1   6   4   20.10    5.40
  -1   6   4   29.70    6.80
   1   6  -4   21.70    5.90
   1  -6  -4   33.50    8.00
   1  -6  -4   15.20    5.90
   1  -6  -4   21.20    4.50
   1  -6  -4   23.70    5.40
  -1  -6   4   27.40    6.20
   1  -6  -4   23.10    5.40
   1  -6  -4   14.60    5.60
  -1  -6   4   22.30    5.10
   1  -6  -4   24.40    6.60
   1  -6  -4   23.60    5.20
   1  -6  -4   30.70    9.00
   1  -6  -4   25.10    4.90
  -1  -6   4   19.00    5.70
   1  -6  -4   21.60    7.70
  -1  -6   4   16.90    5.90
   1  -6  -4   41.40    6.80
  -1  -6   4   25.10    7.00
   1  -6  -4   32.30    6.90
  -1  -6   4   19.10    5.50
  -1  -6   4   25.30    3.80
   1  -6  -4   18.30    6.50
   1  -6  -4   30.80   11.60
   1  -6  -4   23.60    7.60
   1   6  -3 5031.40  131.19
   1   6  -3 5221.48  130.39
   1   6  -3 5252.77  129.69
  -1   6   3 5031.10  129.69
  -1   6   3 5287.77  129.19
  -1   6   3 5184.98  125.69
   1   6  -3 5023.50  129.79
  -1   6   3 5257.87  132.49
  -1   6   3 5119.59  134.49
   1   6  -3 5157.38  131.09
   1   6  -3 5259.97  130.29
  -1   6   3 5184.68  130.19
   1   6  -3 4938.21  129.99
  -1   6   3 5334.37  127.79
   1   6  -3 5035.10  129.79
  -1  -6   3 5103.89  125.59
   1  -6  -3 5275.47  126.59
   1  -6  -3 5127.69  129.39
  -1  -6   3 5062.89  130.09
   1  -6  -3 5134.29  130.59
   1  -6  -3 5095.59  128.29
  -1  -6   3 5101.49  125.19
  -1  -6   3 5329.57  128.19
   1  -6  -3 5307.37  128.29
  -1  -6   3 4892.71  128.29
   1  -6  -3 5184.88  139.59
   1  -6  -3 5213.18  124.79
   1  -6  -3 4991.70  123.89
  -1  -6   3 5305.87  129.89
   1  -6  -3 4968.70  127.59
   1  -6  -3 5370.26  139.99
   1  -6  -3 5350.66  137.09
  -1  -6   3 5254.57  126.49
  -1  -6   3 5155.58  129.89
  -1  -6   3 5159.98  131.09
   1  -6  -3 5066.39  137.79
   1   6  -2  352.26   17.40
   1   6  -2  363.36   17.30
   1   6  -2  386.56   16.90
  -1   6   2  361.96   15.80
   1   6  -2  380.96   19.00
   1   6  -2  370.86   16.60
  -1   6   2  364.06   16.10
  -1   6   2  389.96   17.40
  -1   6   2  324.07   17.10
   1   6  -2  416.86   17.30
  -1   6   2  366.66   27.10
  -1   6   2  371.96   16.20
  -1   6   2  370.26   12.90
   1   6  -2  373.16   17.60
  -1  -6   2  400.66   17.40
   1  -6  -2  364.26   13.60
   1  -6  -2  379.16   16.40
   1  -6  -2  376.36   22.50
   1  -6  -2  340.77   15.80
   1  -6  -2  337.97   19.80
  -1  -6   2  388.06   16.80
  -1  -6   2  405.16   17.60
  -1  -6   2  406.46   18.00
  -1  -6   2  377.86   11.90
   1  -6  -2  359.46   21.50
   1  -6  -2  384.06   12.20
   1  -6  -2  356.86   13.70
  -1  -6   2  407.96   18.00
   1  -6  -2  380.06   15.60
  -1  -6   2  381.76   13.80
  -1  -6   2  375.06   17.20
   1  -6  -2  363.06   12.10
  -1  -6   2  387.06   16.80
   1  -6  -2  378.66   21.20
   1  -6  -2  387.06   15.70
   1  -6  -2  363.76   17.10
   1  -6  -2  361.66   12.40
  -1   6   1  317.47   11.90
  -1   6   1  327.07   14.60
  -1   6   1  317.37   11.40
   1   6  -1  325.07   12.30
  -1   6   1  337.77   12.20
  -1   6   1  322.97    9.90
  -1   6   1  329.07   19.80
   1   6  -1  322.27   15.70
   1   6  -1  312.07   13.10
   1   6  -1  340.07   15.00
  -1   6   1  318.37   14.60
   1   6  -1  327.07   13.80
   1   6  -1  338.57   14.40
   1   6  -1  339.07   14.40
   1   6  -1  341.37   18.00
   1  -6  -1  323.87   12.20
   1  -6  -1  329.47   13.10
   1  -6  -1  344.57   18.00
   1  -6  -1  331.67   17.00
   1  -6  -1  309.07   16.30
   1  -6  -1  308.97   13.40
   1  -6  -1  377.66   21.10
  -1  -6   1  306.57   14.90
   1  -6  -1  293.17   14.00
   1  -6  -1  309.67    9.50
  -1  -6   1  322.77   13.70
   1  -6  -1  294.07   11.90
  -1  -6   1  318.97   16.00
   1  -6  -1  333.87   13.00
  -1  -6   1  347.57   17.20
  -1  -6   1  292.67   14.00
   1  -6  -1  286.97   15.90
  -1  -6   1  308.07   13.70
  -1  -6   1  328.97   15.30
  -1   6   0 1179.58   33.60
   1   6   0 1186.38   34.40
   1   6   0 1146.59   31.70
   1   6   0 1093.09   33.00
   1   6   0 1160.78   33.50
  -1   6   0 1150.28   28.20
   1   6   0 1132.59   36.30
   1   6   0 1178.38   32.40
  -1   6   0 1202.18   34.60
  -1   6   0 1166.78   33.60
  -1   6   0 1177.68   38.90
   1   6   0 1135.19   33.50
   1   6   0 1113.59   28.80
  -1   6   0 1201.58   30.30
  -1   6   0 1087.79   35.60
  -1   6   0 1193.88   33.90
  -1  -6   0 1159.08   34.10
   1  -6   0 1127.59   35.50
  -1  -6   0 1241.08   39.80
  -1  -6   0 1208.98   31.90
  -1  -6   0 1128.59   27.80
   1  -6   0 1216.78   36.50
  -1  -6   0 1133.89   34.10
   1  -6   0 1135.29   33.30
  -1  -6   0 1182.48   35.00
   1  -6   0 1179.38   34.00
  -1  -6   0 1171.38   33.80
  -1  -6   0 1187.28   32.60
   1  -6   0 1167.68   38.70
  -1  -6   0 1201.48   36.10
   1  -6   0 1169.58   34.70
   1  -6   0 1143.39   30.70
   1   6   1 1656.33   47.80
   1   6   1 1780.52   49.70
  -1   6  -1 1757.92   45.40
  -1   6  -1 1832.92   57.39
   1   6   1 1687.23   50.79
  -1   6  -1 1764.52   45.50
  -1   6  -1 1758.82   51.89
  -1   6  -1 1722.73   51.69
  -1   6  -1 1796.52   49.50
   1   6   1 1759.42   46.70
   1   6   1 1778.42   45.40
  -1   6  -1 1746.23   50.49
   1   6   1 1631.24   55.29
   1   6   1 1746.73   48.80
   1   6   1 1765.82   47.60
  -1   6  -1 1776.62   47.70
  -1  -6  -1 1790.92   42.70
  -1  -6  -1 1729.13   46.10
  -1  -6  -1 1805.72   46.70
  -1  -6  -1 1796.82   48.90
   1  -6   1 1823.82   50.79
   1  -6   1 1774.52   50.39
  -1  -6  -1 1785.12   44.50
   1  -6   1 1727.33   50.19
  -1  -6  -1 1765.12   49.50
  -1  -6  -1 1751.32   49.50
  -1  -6  -1 1757.92   54.19
   1  -6   1 1738.33   46.00
   1  -6   1 1818.62   50.69
   1  -6   1 1758.92   47.20
  -1  -6  -1 1783.42   43.60
   1  -6   1 1778.62   51.49
  -1  -6  -1 1730.63   47.20
   1  -6   1 1732.03   49.10
  -1  -6  -1 1791.32   48.20
   1  -6   1 1876.01   52.59
   1   6   2  119.99   11.70
  -1   6  -2  114.69    9.80
  -1   6  -2  102.89   10.00
  -1   6  -2  111.29    9.80
   1   6   2  118.99    9.70
   1   6   2   91.69    9.90
  -1   6  -2  101.09    7.80
   1   6   2  126.29    8.10
   1   6   2  115.59    9.50
  -1   6  -2  110.69    9.60
  -1   6  -2  120.39    9.50
  -1   6  -2  115.69   10.30
  -1   6  -2  116.79    9.70
   1   6   2  115.19    7.60
   1   6   2   98.99   11.50
  -1   6  -2  104.99    5.50
  -1   6  -2  102.09    8.70
   1  -6   2  120.39    9.20
  -1  -6  -2  105.09   10.20
   1  -6   2  102.19    9.10
   1  -6   2  131.79    9.80
  -1  -6  -2  119.89    9.40
  -1  -6  -2  116.99    8.00
  -1  -6  -2  129.49   10.50
  -1  -6  -2  123.79    7.80
  -1  -6  -2  121.29    9.20
  -1  -6  -2  112.89    7.00
  -1  -6  -2  117.39    9.50
   1  -6   2  125.89    9.70
  -1  -6  -2  119.89    6.90
  -1  -6  -2  108.79    7.10
   1  -6   2  119.49    9.60
  -1  -6  -2  117.69   10.40
   1  -6   2  119.59   10.30
   1  -6   2  112.49    8.90
  -1  -6  -2  124.49    8.70
  -1  -6  -2  111.99    9.30
   1  -6   2  107.69    9.20
   1  -6   2  113.29    8.90
   1   6   3  333.57   21.60
  -1   6  -3  392.96   18.40
  -1   6  -3  352.56   19.90
  -1   6  -3  350.76   17.20
  -1   6  -3  351.76   18.70
  -1   6  -3  359.56   10.60
   1   6   3  371.76   19.40
   1   6   3  342.07   19.10
  -1   6  -3  364.06   18.20
  -1   6  -3  382.16   19.50
   1   6   3  374.66   17.60
  -1   6  -3  405.46   22.10
   1   6   3  381.16   24.00
  -1   6  -3  354.26   18.50
  -1   6  -3  340.27   18.00
   1   6   3  353.06   25.90
   1   6   3  357.36   17.30
  -1  -6  -3  363.66   16.00
   1  -6   3  348.37   16.40
   1  -6   3  342.07   18.80
  -1  -6  -3  349.17   19.40
   1  -6   3  361.36   18.40
   1  -6   3  362.16   17.70
  -1  -6  -3  391.26   18.40
  -1  -6  -3  340.87   18.80
   1  -6   3  368.26   18.90
  -1  -6  -3  360.86   22.50
   1  -6   3  366.16   17.10
   1  -6   3  407.06   19.90
  -1  -6  -3  345.37   20.00
  -1  -6  -3  370.26   13.20
   1  -6   3  371.56   18.30
   1  -6   3  389.26   19.60
  -1  -6  -3  341.27   16.20
  -1  -6  -3  355.86   14.70
  -1  -6  -3  392.36   19.40
  -1   6  -4  433.36   21.70
  -1   6  -4  418.96   22.70
  -1   6  -4  430.16   20.90
   1   6   4  377.76   20.70
  -1   6  -4  419.06   22.90
   1   6   4  430.56   24.20
   1   6   4  414.06   25.90
  -1   6  -4  408.06   21.90
  -1   6  -4  460.05   23.50
   1   6   4  476.15   30.40
   1   6   4  416.16   22.60
  -1   6  -4  423.46   23.90
  -1   6  -4  430.26   23.90
   1   6   4  386.96   20.50
   1   6   4  443.06   24.70
  -1  -6  -4  425.36   26.00
   1  -6   4  466.85   23.30
   1  -6   4  428.76   22.50
  -1  -6  -4  434.86   21.90
  -1  -6  -4  409.66   27.90
  -1  -6  -4  425.56   17.60
  -1  -6  -4  411.96   21.20
  -1  -6  -4  398.16   19.40
  -1  -6  -4  434.56   22.40
  -1  -6  -4  410.06   16.30
   1  -6   4  401.16   20.30
  -1  -6  -4  418.06   17.30
  -1  -6  -4  421.06   14.80
   1  -6   4  449.56   22.50
  -1  -6  -4  389.46   20.90
   1  -6   4  411.16   16.80
   1  -6   4  413.46   18.20
   1  -6   4  438.36   25.40
   1  -6   4  416.96   19.40
  -1  -6  -4  458.05   22.40
  -1  -6  -4  454.65   20.00
   1  -6   4  413.56   18.10
  -1   6  -5 2393.46   76.09
   1   6   5 2371.06   73.39
  -1   6  -5 2246.48   72.79
  -1   6  -5 2410.26   73.89
   1   6   5 2453.45   78.69
  -1   6  -5 2350.46   73.19
  -1   6  -5 2327.17   68.79
  -1   6  -5 2429.96   70.49
   1   6   5 2444.96   73.19
  -1   6  -5 2325.17   73.19
  -1   6  -5 2309.37   75.49
   1   6   5 2520.35   77.99
   1   6   5 2246.68   84.49
   1   6   5 2414.86   74.49
  -1   6  -5 2337.27   72.39
   1  -6   5 2304.77   67.19
  -1  -6  -5 2394.26   63.09
   1  -6   5 2400.86   64.29
  -1  -6  -5 2309.67   63.19
   1  -6   5 2437.56   70.99
   1  -6   5 2309.67   72.69
   1  -6   5 2292.47   75.19
  -1  -6  -5 2241.88   79.19
  -1  -6  -5 2252.17   80.99
  -1  -6  -5 2288.17   62.09
  -1  -6  -5 2379.86   60.79
  -1  -6  -5 2531.25   62.49
  -1  -6  -5 2395.26   70.99
   1  -6   5 2286.97   64.19
  -1  -6  -5 2293.97   58.39
  -1  -6  -5 2408.26   70.29
  -1  -6  -5 2341.07   68.29
  -1  -6  -5 2448.26   69.39
   1  -6   5 2479.65   73.99
  -1  -6  -5 2324.07   72.19
   1   6   6   93.09   14.80
  -1   6  -6  113.29   13.60
  -1   6  -6  119.59   16.70
   1   6   6   99.49   15.20
  -1   6  -6  115.69   15.80
  -1   6  -6   90.99   13.80
   1   6   6  102.49   15.80
   1   6   6  130.69   18.10
  -1  -6  -6   86.89   12.90
  -1  -6  -6   87.09   13.40
   1  -6   6  103.89   15.20
  -1  -6  -6   83.79   13.80
   1  -6   6  112.79   16.90
   1  -6   6  108.29   13.00
  -1  -6  -6  125.49   16.40
   1   6   7   16.80   10.60
  -1   6  -7   32.50   11.20
  -1   6  -7   35.90   10.50
   1   6   7   27.80   10.70
   1   6   7   46.90   13.90
   1  -6   7   22.10   19.00
  -1  -6  -7   27.00   10.60
  -1  -6  -7   23.40    9.60
   1  -6   7   32.40   11.70
   1  -6   7   41.90   12.10
  -1  -6  -7   20.70    9.40
   1   6   8   39.70   14.50
   1   6   8   36.70   13.00
   1   6   8   26.20   12.00
  -1   6  -8   56.39   14.90
  -1   6  -8   12.60   10.70
  -1   6  -8   40.00   13.70
  -1  -6  -8   43.60   12.90
  -1  -6  -8   42.80   14.40
   1  -6   8   33.60   12.60
   1   7  -9   26.50   21.00
   1   7  -9   58.79   14.20
   1   7  -9    9.90   12.70
  -1   7   9   36.60   13.90
  -1   7   9   46.80   17.60
   1   7  -9    2.90   23.10
  -1  -7   9  -12.10   23.60
   1  -7  -9   14.70   12.00
  -1  -7   9   38.90   14.70
  -1   7   8   65.89   14.90
   1   7  -8   81.19   16.40
  -1   7   8   83.39   15.40
   1   7  -8   97.39   17.90
   1   7  -8   76.59   18.40
   1   7  -8   81.39   15.50
  -1  -7   8   58.39   25.30
   1  -7  -8   81.69   15.90
   1  -7  -8   46.10   13.80
   1  -7  -8   75.39   13.50
  -1   7   7   73.19   15.00
  -1   7   7   59.29   12.90
   1   7  -7   47.60   12.20
  -1   7   7   91.19   18.20
   1   7  -7  101.49   15.30
   1  -7  -7   56.49   12.40
   1  -7  -7   71.19   11.70
   1  -7  -7   48.50   14.10
   1  -7  -7   50.79   10.70
  -1  -7   7   75.79   13.70
  -1  -7   7   88.89   13.70
   1  -7  -7   61.49   11.40
  -1   7   6  823.42   39.50
   1   7  -6  702.93   33.00
   1   7  -6  740.43   35.60
  -1   7   6  702.33   33.30
  -1   7   6  760.92   34.20
   1   7  -6  756.32   34.60
  -1   7   6  717.03   32.80
  -1   7   6  790.32   39.50
  -1   7   6  733.63   36.70
   1  -7  -6  747.93   37.80
  -1  -7   6  758.82   31.10
  -1  -7   6  678.83   32.50
  -1  -7   6  732.33   33.90
  -1  -7   6  774.92   32.10
   1  -7  -6  783.62   33.80
   1  -7  -6  700.43   36.90
   1  -7  -6  751.32   33.10
   1  -7  -6  811.62   31.70
  -1  -7   6  756.22   35.20
   1  -7  -6  774.92   34.50
   1  -7  -6  737.03   30.70
   1  -7  -6  715.13   31.90
   1   7  -5 1245.68   46.20
   1   7  -5 1199.58   44.10
  -1   7   5 1191.88   49.70
  -1   7   5 1186.58   43.50
  -1   7   5 1242.88   47.90
  -1   7   5 1195.48   43.00
   1   7  -5 1201.08   46.30
   1   7  -5 1232.68   46.80
  -1   7   5 1147.69   44.60
   1   7  -5 1221.08   45.20
   1   7  -5 1182.68   43.20
  -1   7   5 1212.08   42.20
  -1   7   5 1251.37   50.19
  -1  -7   5 1161.48   40.20
  -1  -7   5 1150.68   43.20
  -1  -7   5 1251.17   42.80
  -1  -7   5 1190.68   39.80
  -1  -7   5 1258.67   48.00
   1  -7  -5 1208.38   42.20
   1  -7  -5 1096.99   39.40
  -1  -7   5 1154.18   45.10
  -1  -7   5 1209.58   43.90
   1  -7  -5 1164.78   48.90
   1  -7  -5 1128.89   45.30
   1  -7  -5 1233.98   39.40
   1  -7  -5 1211.68   41.70
   1  -7  -5 1239.78   48.00
   1  -7  -5 1206.68   41.30
  -1  -7   5 1184.18   33.00
   1  -7  -5 1253.57   42.20
   1  -7  -5 1203.38   47.40
   1  -7  -5 1253.67   41.30
  -1   7   4    1.80    4.30
   1   7  -4   36.10    7.30
   1   7  -4    3.80    3.90
  -1   7   4    4.50    3.70
  -1   7   4    3.70    3.60
   1   7  -4   -1.10    4.60
  -1   7   4    2.60    4.00
  -1   7   4    3.30    4.20
  -1   7   4   -4.70    5.20
  -1   7   4    3.50    6.20
   1   7  -4    6.60    4.00
   1   7  -4    2.20    3.60
   1  -7  -4    1.00    2.90
   1  -7  -4    3.30    5.80
  -1  -7   4    0.70    3.90
   1  -7  -4    0.30    2.80
  -1  -7   4    4.70    4.30
   1  -7  -4    1.10    3.90
   1  -7  -4    1.90    4.90
   1  -7  -4   -4.00    4.00
   1  -7  -4    2.10    3.80
   1  -7  -4    1.60    3.50
   1  -7  -4    3.70    4.70
   1  -7  -4   -0.10    5.80
  -1  -7   4    0.30    3.40
   1  -7  -4    2.80    3.50
  -1  -7   4    2.10    4.10
   1  -7  -4    5.50    5.00
  -1  -7   4    5.60    3.90
  -1  -7   4    1.30    4.20
   1  -7  -4    0.20    4.50
   1  -7  -4   10.10   10.40
   1  -7  -4    2.30    3.10
  -1  -7   4    0.30    4.70
  -1  -7   4   -2.10    2.20
   1  -7  -4    5.10    5.70
  -1  -7   4    6.00    4.20
   1   7  -3  360.66   19.60
  -1   7   3  359.46   16.60
  -1   7   3  342.27   14.90
   1   7  -3  359.16   18.20
  -1   7   3  394.76   19.00
   1   7  -3  385.26   19.30
  -1   7   3  377.86   19.20
   1   7  -3  381.06   19.90
  -1   7   3  335.57   19.70
   1   7  -3  358.86   20.80
   1   7  -3  366.96   19.20
   1   7  -3  379.76   19.30
  -1   7   3  378.06   18.50
   1   7  -3  344.57   19.40
  -1   7   3  378.66   21.30
   1  -7  -3  374.86   22.50
   1  -7  -3  343.97   17.10
  -1  -7   3  373.26   18.20
  -1  -7   3  346.07   18.60
   1  -7  -3  371.16   17.60
   1  -7  -3  358.66   16.00
  -1  -7   3  371.86   16.80
  -1  -7   3  377.56   19.80
   1  -7  -3  330.77   17.20
   1  -7  -3  387.36   14.90
  -1  -7   3  351.36   18.50
   1  -7  -3  345.47   10.80
   1  -7  -3  352.76   12.40
   1  -7  -3  368.46   14.10
  -1  -7   3  344.57   15.60
   1  -7  -3  374.96   17.80
  -1  -7   3  357.56   16.70
   1  -7  -3  325.97   22.60
  -1  -7   3  375.56   18.70
   1  -7  -3  306.97   22.50
  -1  -7   3  337.57   17.10
   1  -7  -3  356.46   16.80
   1  -7  -3  373.96   23.00
   1   7  -2  258.17   13.90
  -1   7   2  234.28   13.10
   1   7  -2  250.47   13.30
   1   7  -2  271.77   15.20
  -1   7   2  188.08   21.50
   1   7  -2  260.27   15.10
  -1   7   2  254.37   14.30
  -1   7   2  236.58   15.30
  -1   7   2  247.48   12.70
  -1   7   2  231.78   12.70
   1   7  -2  264.17   15.00
   1   7  -2  246.48   13.70
   1  -7  -2  245.68   14.40
   1  -7  -2  241.78   11.00
   1  -7  -2  246.88    8.80
  -1  -7   2  256.47   14.90
   1  -7  -2  256.47   10.50
  -1  -7   2  239.98   13.80
   1  -7  -2  243.28   13.50
  -1  -7   2  252.07    9.70
   1  -7  -2  259.87   17.10
  -1  -7   2  253.97   14.60
  -1  -7   2  227.58   13.30
   1  -7  -2  229.98   12.00
   1  -7  -2  244.08    9.40
  -1  -7   2  265.17   14.70
   1  -7  -2  238.98   17.30
  -1  -7   2  242.48   14.40
   1  -7  -2  254.17    9.50
   1  -7  -2  257.57   13.40
  -1  -7   2  246.08   14.20
  -1  -7   2  256.27   10.80
   1  -7  -2  228.18   16.50
   1  -7  -2  238.78   11.10
   1  -7  -2  243.68   18.10
  -1   7   1   10.10    2.80
  -1   7   1    6.10    5.10
  -1   7   1    5.60    5.30
  -1   7   1   12.50    2.90
   1   7  -1    9.80    3.50
   1   7  -1    7.80    3.50
   1   7  -1    8.50    2.80
   1   7  -1   12.70    4.40
  -1   7   1   12.50    1.80
   1   7  -1   11.80    3.30
   1   7  -1   12.30    3.80
   1   7  -1    9.30    4.60
  -1   7   1   10.70    2.90
   1   7  -1   12.60    3.40
   1   7  -1   13.10    3.50
  -1   7   1    8.20    4.10
  -1   7   1   12.50    3.80
   1  -7  -1    5.30    3.40
   1  -7  -1    9.40    4.30
  -1  -7   1   11.80    2.90
   1  -7  -1   11.60    3.70
  -1  -7   1   14.40    4.40
   1  -7  -1    9.50    2.90
  -1  -7   1   13.00    4.00
   1  -7  -1    5.50    3.60
  -1  -7   1   11.30    3.70
  -1  -7   1   20.40    4.00
   1  -7  -1   19.00    2.90
  -1  -7   1   10.40    3.80
   1  -7  -1    9.80    3.00
   1  -7  -1    9.70    3.70
   1  -7  -1   14.80    2.20
   1  -7  -1   11.20    2.80
  -1  -7   1   15.60    3.90
  -1  -7   1   11.70    3.80
   1  -7  -1    7.60    3.90
  -1   7   0  442.96   19.30
   1   7   0  426.86   17.80
   1   7   0  412.26   22.60
  -1   7   0  426.26   16.80
   1   7   0  450.15   17.40
   1   7   0  410.66   19.50
   1   7   0  431.86   15.30
  -1   7   0  478.45   25.30
   1   7   0  451.35   16.80
  -1   7   0  459.95   16.60
   1   7   0  405.56   12.40
  -1   7   0  434.86   11.80
   1   7   0  464.55   17.10
  -1   7   0  437.36   17.20
  -1   7   0  426.26   17.00
  -1   7   0  397.16   13.60
   1   7   0  415.36   16.80
  -1   7   0  443.76   17.80
  -1   7   0  434.56   23.00
  -1  -7   0  447.26   12.00
  -1  -7   0  450.25   18.70
   1  -7   0  426.66   20.50
   1  -7   0  456.05   19.60
  -1  -7   0  422.06   17.00
  -1  -7   0  447.26   17.50
   1  -7   0  429.76   17.50
   1  -7   0  421.66   14.60
  -1  -7   0  444.56   19.30
   1  -7   0  417.96   18.10
  -1  -7   0  450.35   21.70
   1  -7   0  433.96   18.80
   1  -7   0  443.46   17.10
   1  -7   0  460.15   19.20
  -1  -7   0  435.36   17.80
   1  -7   0  438.86   24.50
  -1  -7   0  432.26   16.00
  -1  -7   0  423.96   15.50
   1   7   1 2487.15   72.29
  -1   7  -1 2571.74   73.09
   1   7   1 2554.54   66.49
  -1   7  -1 2611.44   67.09
  -1   7  -1 2567.04   65.39
  -1   7  -1 2681.83   71.59
  -1   7  -1 2581.34   72.69
   1   7   1 2683.23   66.29
   1   7   1 2513.65   64.89
   1   7   1 2676.13   69.39
   1   7   1 2502.85   69.89
  -1   7  -1 2700.73   68.29
   1   7   1 2547.84   78.59
   1   7   1 2671.53   70.09
  -1   7  -1 2466.55   74.09
  -1   7  -1 2608.94   69.79
  -1   7  -1 2594.74   64.69
   1  -7   1 2563.84   69.19
   1  -7   1 2648.24   72.89
   1  -7   1 2556.24   70.89
   1  -7   1 2627.94   67.29
   1  -7   1 2594.54   72.39
  -1  -7  -1 2580.84   63.59
   1  -7   1 2623.34   71.29
  -1  -7  -1 2652.63   76.19
  -1  -7  -1 2679.53   70.49
  -1  -7  -1 2605.44   70.39
  -1  -7  -1 2573.04   66.79
   1  -7   1 2626.14   70.89
  -1  -7  -1 2613.94   67.79
  -1  -7  -1 2590.04   65.69
  -1  -7  -1 2656.93   59.79
  -1  -7  -1 2535.55   67.89
   1  -7   1 2707.03   71.89
  -1  -7  -1 2673.63   63.69
   1  -7   1 2611.74   78.19
  -1   7  -2    1.10    1.60
  -1   7  -2   -0.70    2.40
   1   7   2    1.70    2.20
   1   7   2    2.30    2.80
   1   7   2    2.00    4.30
  -1   7  -2    4.60    3.40
   1   7   2    3.20    3.30
   1   7   2   -1.90    4.00
  -1   7  -2    2.70    2.90
  -1   7  -2    2.80    3.90
   1   7   2    4.70    2.40
  -1   7  -2   -0.40    2.90
  -1   7  -2   -0.80    3.00
   1  -7   2    3.10    3.10
  -1  -7  -2    3.90    3.00
   1  -7   2   -2.20    2.80
   1  -7   2    3.60    3.20
  -1  -7  -2    0.10    2.60
   1  -7   2   -1.30    2.90
  -1  -7  -2    3.90    2.20
   1  -7   2    4.10    4.00
  -1  -7  -2    3.60    4.30
   1  -7   2    1.60    2.80
  -1  -7  -2    0.00    3.60
   1  -7   2   -0.80    2.30
   1  -7   2    1.00    3.40
   1  -7   2    4.10    2.80
  -1  -7  -2   -0.70    1.60
  -1  -7  -2   -1.80    2.10
  -1  -7  -2    0.30    2.10
   1  -7   2   -1.00    3.30
  -1  -7  -2   -2.10    2.30
  -1  -7  -2    2.60    2.80
  -1  -7  -2    2.10    3.30
  -1  -7  -2    0.20    3.00
  -1   7  -3  455.35   20.60
   1   7   3  540.65   24.60
  -1   7  -3  458.85   24.20
   1   7   3  477.35   20.50
   1   7   3  556.64   28.90
   1   7   3  521.65   24.30
  -1   7  -3  492.95   23.40
   1   7   3  475.35   20.50
  -1   7  -3  486.05   23.70
  -1   7  -3  493.95   26.80
  -1   7  -3  480.95   13.60
   1   7   3  524.45   28.80
  -1   7  -3  518.55   24.50
  -1   7  -3  476.25   21.40
  -1   7  -3  490.05   23.10
  -1  -7  -3  489.85   24.80
  -1  -7  -3  523.95   28.20
  -1  -7  -3  526.95   20.30
  -1  -7  -3  480.35   18.70
   1  -7   3  498.55   23.60
   1  -7   3  473.85   22.30
   1  -7   3  507.75   22.70
   1  -7   3  489.25   22.90
  -1  -7  -3  490.65   21.30
  -1  -7  -3  484.15   20.20
   1  -7   3  477.15   21.60
   1  -7   3  495.05   23.90
  -1  -7  -3  464.35   22.90
  -1  -7  -3  536.65   24.30
   1  -7   3  477.55   22.60
   1  -7   3  448.86   20.70
  -1  -7  -3  498.35   17.20
   1  -7   3  476.65   22.50
  -1  -7  -3  521.25   21.00
  -1  -7  -3  489.85   22.00
  -1  -7  -3  508.75   21.00
  -1  -7  -3  533.45   24.30
  -1   7  -4 1438.96   48.70
  -1   7  -4 1413.06   50.89
  -1   7  -4 1452.65   49.20
   1   7   4 1430.46   57.39
   1   7   4 1525.95   48.90
  -1   7  -4 1515.65   52.09
   1   7   4 1587.04   54.29
  -1   7  -4 1424.76   49.90
  -1   7  -4 1540.85   49.50
  -1   7  -4 1519.05   51.89
   1   7   4 1492.35   48.10
   1   7   4 1433.96   58.89
   1   7   4 1498.15   51.79
  -1   7  -4 1492.35   48.30
  -1  -7  -4 1489.95   56.09
  -1  -7  -4 1472.95   52.79
  -1  -7  -4 1523.25   49.20
  -1  -7  -4 1491.25   49.99
   1  -7   4 1493.15   45.40
  -1  -7  -4 1359.86   61.39
  -1  -7  -4 1465.85   49.70
   1  -7   4 1506.85   49.60
   1  -7   4 1491.35   51.39
  -1  -7  -4 1457.65   46.40
  -1  -7  -4 1492.55   46.90
   1  -7   4 1507.95   50.99
   1  -7   4 1488.05   44.60
  -1  -7  -4 1476.35   44.60
   1  -7   4 1474.45   46.90
  -1  -7  -4 1507.15   45.30
   1  -7   4 1474.45   45.40
  -1  -7  -4 1565.64   47.20
   1  -7   4 1433.36   49.90
  -1   7  -5   58.79   11.40
   1   7   5   65.99   12.90
  -1   7  -5   59.19   11.60
  -1   7  -5   63.39   12.30
   1   7   5   65.19   10.70
  -1   7  -5   73.39   11.50
   1   7   5   93.99   13.20
  -1   7  -5   64.79   11.40
  -1   7  -5   82.69   11.80
   1   7   5   77.99   13.90
   1   7   5   86.19   17.50
  -1   7  -5   61.39   13.20
  -1   7  -5   64.09   13.60
   1  -7   5   60.49   12.50
   1  -7   5   67.09   10.20
   1  -7   5   69.49   10.80
  -1  -7  -5   67.79   10.80
  -1  -7  -5   71.09    7.80
   1  -7   5   75.79    9.80
   1  -7   5   72.09   11.40
  -1  -7  -5   50.49   13.40
  -1  -7  -5   76.89   11.80
   1  -7   5   61.89    8.60
  -1  -7  -5   73.59   10.90
   1  -7   5   62.89   11.90
  -1  -7  -5   58.19   10.90
  -1  -7  -5   74.19    6.60
  -1  -7  -5   68.89   18.20
  -1  -7  -5   81.99   11.80
   1  -7   5   94.39   13.50
   1   7   6  192.28   17.30
  -1   7  -6  176.08   20.50
   1   7   6  185.58   18.70
   1   7   6  229.58   18.90
  -1   7  -6  188.18   16.30
  -1   7  -6  177.68   22.10
   1   7   6  179.38   22.70
   1  -7   6  206.08   17.00
   1  -7   6  169.98   20.30
  -1  -7  -6  212.78   17.30
  -1  -7  -6  194.18   17.50
   1  -7   6  208.98   16.80
   1  -7   6  148.59   18.00
  -1  -7  -6  167.98   16.50
  -1  -7  -6  181.78   14.60
  -1   7  -7   54.99   13.10
  -1   7  -7   69.99   16.60
   1   7   7   57.39   14.40
   1   7   7   81.49   16.00
   1   7   7   83.19   24.60
  -1   7  -7  108.59   17.00
  -1  -7  -7   69.09   14.80
   1  -7   7   83.89   15.60
  -1  -7  -7  112.49   18.10
   1   7   8  535.25   36.60
  -1   7  -8  573.14   38.90
   1   7   8  646.44   41.60
  -1   7  -8  560.74   35.90
  -1   7  -8  531.65   34.40
  -1  -7  -8  566.84   36.20
   1  -7   8  468.85   35.60
  -1  -7  -8  516.25   34.20
  -1   8   9   95.99   21.80
  -1   8   9  130.89   24.70
  -1   8   9   85.59   16.80
   1   8  -9  133.49   22.30
   1   8  -9   88.09   19.40
   1   8  -9  135.89   21.00
   1   8  -9  103.69   22.00
  -1  -8   9   67.69   30.90
  -1  -8   9  139.59   21.90
   1   8  -8   94.29   16.40
  -1   8   8   89.59   19.40
   1   8  -8   86.79   16.50
   1   8  -8   94.89   19.10
  -1   8   8  147.19   23.40
  -1   8   8  123.49   18.60
   1   8  -8  109.39   21.80
   1  -8  -8  109.29   18.10
  -1  -8   8  114.19   17.60
   1   8  -7  213.98   20.80
  -1   8   7  166.38   19.70
   1   8  -7  195.38   18.80
  -1   8   7  240.68   24.40
   1  -8  -7  205.98   18.40
  -1  -8   7  185.88   20.80
   1  -8  -7  170.78   15.50
   1  -8  -7  153.28   16.70
  -1  -8   7  173.08   17.90
   1  -8  -7  186.78   16.80
  -1   8   6   17.80    7.00
  -1   8   6   21.10    9.60
   1   8  -6   14.30    7.30
  -1   8   6   18.80    7.60
  -1   8   6    1.30    7.00
   1   8  -6   21.70    8.10
  -1   8   6   17.10    7.70
  -1   8   6   17.70    7.70
   1   8  -6   17.50    8.10
   1   8  -6    7.40    6.10
   1  -8  -6   14.60    6.70
   1  -8  -6   32.20    8.30
   1  -8  -6    6.50    9.40
   1  -8  -6   12.20    6.30
  -1  -8   6    2.20    6.60
  -1  -8   6   16.30    8.60
   1  -8  -6   28.50   10.20
  -1  -8   6    7.50    6.30
  -1  -8   6    6.60    8.00
   1  -8  -6   18.00    7.20
   1  -8  -6   13.10    7.30
   1  -8  -6   17.00    6.00
  -1  -8   6    8.60    6.40
   1  -8  -6   15.40    7.10
   1   8  -5 1494.95   51.79
   1   8  -5 1407.86   53.59
  -1   8   5 1426.86   57.09
   1   8  -5 1522.65   53.79
   1   8  -5 1393.46   52.79
   1   8  -5 1424.46   51.09
  -1   8   5 1401.66   49.10
  -1   8   5 1467.35   52.29
  -1   8   5 1520.85   56.59
  -1   8   5 1498.35   49.70
   1   8  -5 1480.45   52.29
  -1   8   5 1447.96   53.89
  -1   8   5 1396.76   50.39
   1   8  -5 1346.47   51.59
  -1  -8   5 1451.35   47.70
   1  -8  -5 1427.56   47.10
  -1  -8   5 1391.26   50.39
  -1  -8   5 1451.35   49.10
  -1  -8   5 1567.54   52.09
   1  -8  -5 1534.05   58.29
   1  -8  -5 1427.56   44.70
   1  -8  -5 1570.94   48.90
   1  -8  -5 1489.75   46.00
   1  -8  -5 1489.85   50.89
   1  -8  -5 1487.55   55.99
  -1  -8   5 1476.15   40.60
   1  -8  -5 1481.65   50.19
   1  -8  -5 1485.25   49.10
   1  -8  -5 1474.05   46.50
  -1  -8   5 1509.25   47.30
  -1  -8   5 1449.06   52.99
   1  -8  -5 1500.75   55.99
  -1  -8   5 1418.06   50.09
   1   8  -4  169.88   17.40
  -1   8   4  156.78   14.40
   1   8  -4  170.28   13.50
  -1   8   4  168.18   12.40
  -1   8   4  168.18   16.10
  -1   8   4  166.98   13.90
  -1   8   4  177.58   11.80
   1   8  -4  167.18   14.70
  -1   8   4  161.28   16.10
   1   8  -4  169.28   14.30
   1   8  -4  147.59   13.20
  -1  -8   4  181.48   12.50
   1  -8  -4  171.98   14.10
   1  -8  -4  157.88   10.80
  -1  -8   4  157.78   15.40
   1  -8  -4  164.68   10.30
   1  -8  -4  175.78   24.70
  -1  -8   4  158.18   13.90
   1  -8  -4  164.48   16.00
   1  -8  -4  171.38    6.40
   1  -8  -4  169.98   20.30
   1  -8  -4  182.48   13.30
   1  -8  -4  167.98    6.70
   1  -8  -4  147.19   11.10
   1  -8  -4  181.78   16.80
  -1  -8   4  158.58   14.40
   1  -8  -4  141.89   14.50
  -1  -8   4  181.68   13.00
   1  -8  -4  196.18   13.80
   1  -8  -4  170.28   13.50
   1  -8  -4  132.79   12.50
  -1  -8   4  182.48   11.10
  -1  -8   4  160.68   13.60
   1  -8  -4  173.38   12.40
  -1  -8   4  185.48   12.70
  -1  -8   4  172.18   13.80
   1   8  -3   15.70    5.60
  -1   8   3   11.80    5.70
   1   8  -3   16.70    5.50
   1   8  -3   17.00    5.50
  -1   8   3   10.20    4.10
  -1   8   3   24.50    6.30
  -1   8   3   15.70    3.90
  -1   8   3   13.10    4.90
  -1   8   3   18.10    5.20
   1   8  -3   22.30    6.40
   1   8  -3   26.10    6.20
   1  -8  -3   16.50    6.20
  -1  -8   3   18.20    4.90
   1  -8  -3   26.70    6.30
  -1  -8   3   12.30    4.90
   1  -8  -3   27.00    4.50
   1  -8  -3   13.40    2.80
  -1  -8   3   17.50    6.00
  -1  -8   3   15.60    4.80
   1  -8  -3   32.60    4.20
   1  -8  -3   17.30    3.40
   1  -8  -3   26.20    9.50
   1  -8  -3   21.90    6.20
  -1  -8   3   23.70    6.40
   1  -8  -3   20.70    6.00
   1  -8  -3   23.10    5.60
   1  -8  -3   15.80    4.30
   1  -8  -3   11.80    4.50
  -1  -8   3   15.20    4.10
  -1  -8   3   17.30    6.00
  -1  -8   3   15.20    5.00
  -1  -8   3   22.90    2.50
   1  -8  -3   18.10    7.90
   1  -8  -3   18.20    7.00
  -1   8   2 1404.56   41.90
   1   8  -2 1433.76   46.40
   1   8  -2 1441.26   45.30
   1   8  -2 1410.06   44.10
  -1   8   2 1393.36   60.79
  -1   8   2 1412.36   43.50
  -1   8   2 1510.55   42.70
   1   8  -2 1388.06   42.80
   1   8  -2 1393.86   46.60
   1   8  -2 1361.86   44.10
   1   8  -2 1450.55   46.20
  -1   8   2 1343.97   44.30
   1   8  -2 1361.06   49.30
   1  -8  -2 1371.86   40.90
   1  -8  -2 1375.96   44.80
   1  -8  -2 1338.47   42.70
  -1  -8   2 1455.15   47.00
   1  -8  -2 1457.85   49.70
   1  -8  -2 1422.46   44.60
  -1  -8   2 1391.96   46.00
   1  -8  -2 1375.46   40.00
  -1  -8   2 1473.55   46.10
   1  -8  -2 1388.96   39.90
  -1  -8   2 1448.06   45.10
   1  -8  -2 1380.06   39.10
   1  -8  -2 1448.46   36.10
   1  -8  -2 1387.26   53.39
   1  -8  -2 1439.86   36.20
  -1  -8   2 1400.06   44.30
   1  -8  -2 1459.75   49.70
   1  -8  -2 1382.96   36.80
   1  -8  -2 1370.56   48.70
  -1  -8   2 1507.85   45.30
  -1   8   1 1077.09   35.00
   1   8  -1 1068.29   30.40
  -1   8   1 1042.80   30.80
  -1   8   1 1070.19   30.60
  -1   8   1 1049.30   26.70
  -1   8   1 1033.90   44.20
  -1   8   1  990.90   43.10
   1   8  -1 1072.79   34.20
   1   8  -1 1060.29   36.30
   1   8  -1 1070.79   38.30
  -1   8   1 1062.69   34.70
   1   8  -1 1005.20   41.30
   1   8  -1 1131.39   35.50
   1   8  -1 1037.10   35.00
   1   8  -1 1066.09   32.30
   1   8  -1 1092.59   34.20
  -1   8   1 1064.69   31.40
  -1  -8   1 1073.69   36.80
   1  -8  -1 1103.99   34.50
  -1  -8   1 1062.99   33.60
   1  -8  -1 1057.89   43.90
  -1  -8   1 1107.09   34.20
   1  -8  -1 1060.29   33.60
   1  -8  -1 1113.19   36.80
   1  -8  -1 1089.39   35.10
  -1  -8   1 1033.30   35.70
   1  -8  -1 1010.60   32.80
   1  -8  -1 1068.79   39.50
   1  -8  -1 1061.79   28.30
   1  -8  -1 1090.99   36.80
  -1  -8   1 1095.39   39.50
  -1  -8   1 1077.69   35.10
  -1  -8   1 1019.10   31.60
  -1  -8   1 1137.79   37.40
   1   8   0  196.88   16.30
  -1   8   0  215.88   12.00
   1   8   0  209.88    9.90
  -1   8   0  187.78   11.00
  -1   8   0  207.38    8.70
   1   8   0  213.88   14.10
  -1   8   0  203.68   10.80
  -1   8   0  209.38   15.70
   1   8   0  225.58   12.10
   1   8   0  192.58    7.10
  -1   8   0  208.68    6.50
  -1   8   0  213.58   13.50
  -1   8   0  197.38   11.20
   1   8   0  212.08   11.50
  -1   8   0  205.58   16.20
   1   8   0  215.28   11.40
  -1   8   0  195.68   11.20
   1   8   0  227.28   12.00
  -1  -8   0  206.18   12.00
   1  -8   0  214.68   17.00
  -1  -8   0  192.08   14.60
   1  -8   0  203.48   12.70
   1  -8   0  201.08    9.50
   1  -8   0  190.78   11.00
   1  -8   0  206.98   12.90
  -1  -8   0  211.28   12.80
   1  -8   0  205.58   12.60
   1  -8   0  177.78   12.60
  -1  -8   0  199.58   11.70
  -1  -8   0  206.98   12.20
  -1  -8   0  193.98   11.40
  -1  -8   0  184.88   10.20
  -1  -8   0  201.18   10.30
  -1  -8   0  211.18    7.10
   1  -8   0  226.18   15.00
   1  -8   0  216.88   12.20
  -1  -8   0  197.58   12.80
  -1   8  -1 1268.17   37.10
   1   8   1 1297.27   36.10
  -1   8  -1 1352.46   44.50
  -1   8  -1 1316.87   38.40
   1   8   1 1241.88   36.50
  -1   8  -1 1265.87   34.60
  -1   8  -1 1275.37   41.40
  -1   8  -1 1238.08   45.00
   1   8   1 1247.68   43.40
   1   8   1 1276.47   49.10
  -1   8  -1 1251.77   36.20
   1   8   1 1290.77   36.00
  -1   8  -1 1228.48   42.40
   1   8   1 1228.88   40.80
   1   8   1 1292.27   39.60
  -1   8  -1 1298.27   40.20
   1   8   1 1293.67   39.80
   1  -8   1 1214.38   40.70
   1  -8   1 1317.47   42.10
   1  -8   1 1194.68   39.30
   1  -8   1 1352.36   48.50
  -1  -8  -1 1212.08   45.10
  -1  -8  -1 1308.67   39.00
   1  -8   1 1279.37   42.80
  -1  -8  -1 1254.47   33.70
  -1  -8  -1 1320.17   41.40
  -1  -8  -1 1218.28   39.90
  -1  -8  -1 1271.67   34.50
   1  -8   1 1265.07   43.00
   1  -8   1 1228.88   37.10
   1  -8   1 1344.77   41.80
  -1  -8  -1 1229.88   38.30
   1  -8   1 1245.18   41.50
  -1   8  -2    8.20    3.80
   1   8   2    7.90    3.10
   1   8   2    5.80    5.90
  -1   8  -2    5.50    3.90
   1   8   2    8.10    2.90
   1   8   2    5.10    4.40
   1   8   2    2.00    4.30
   1   8   2    4.40    2.70
  -1   8  -2   10.60    3.60
   1   8   2   13.80    4.80
  -1   8  -2    6.30    4.40
  -1   8  -2    3.20    3.20
  -1   8  -2   13.60    5.60
  -1   8  -2    5.80    2.40
   1   8   2    7.30    3.70
   1  -8   2    5.40    4.00
   1  -8   2    8.40    4.40
  -1  -8  -2   10.60    3.40
  -1  -8  -2    6.40    6.40
  -1  -8  -2    7.00    2.80
  -1  -8  -2    9.90    3.20
  -1  -8  -2    8.20    3.40
  -1  -8  -2    8.60    2.40
   1  -8   2   11.00    4.80
   1  -8   2   14.20    4.50
  -1  -8  -2   17.90    8.40
  -1  -8  -2    1.00    3.10
   1  -8   2   10.10    4.70
  -1  -8  -2    6.70    2.70
   1  -8   2    5.90    4.40
  -1  -8  -2   11.60    4.50
  -1  -8  -2    4.10    2.60
  -1  -8  -2   10.60    4.80
   1  -8   2    6.60    4.20
   1  -8   2    6.10    3.30
  -1   8  -3  591.94   27.10
   1   8   3  520.95   33.50
   1   8   3  575.04   32.50
   1   8   3  518.15   25.00
   1   8   3  491.45   21.50
   1   8   3  599.44   26.50
  -1   8  -3  531.05   15.10
  -1   8  -3  538.05   27.00
  -1   8  -3  519.35   22.70
  -1   8  -3  587.24   26.20
   1   8   3  554.64   30.10
   1   8   3  519.65   21.90
  -1   8  -3  526.75   25.00
  -1   8  -3  538.25   23.10
  -1  -8  -3  543.55   25.00
  -1  -8  -3  536.55   24.50
  -1  -8  -3  525.75   21.70
   1  -8   3  545.65   25.80
   1  -8   3  562.94   26.90
  -1  -8  -3  572.84   23.60
  -1  -8  -3  548.15   21.30
  -1  -8  -3  548.65   20.80
  -1  -8  -3  600.64   27.30
  -1  -8  -3  567.24   20.40
   1  -8   3  562.84   26.00
  -1  -8  -3  582.94   19.80
  -1  -8  -3  516.65   29.60
  -1  -8  -3  590.54   28.60
   1  -8   3  544.45   24.10
   1  -8   3  538.95   24.20
   1  -8   3  550.14   25.10
   1  -8   3  553.24   23.90
  -1   8  -4   16.70    6.60
  -1   8  -4   17.70    6.90
  -1   8  -4   15.10    6.80
  -1   8  -4   24.80    8.60
  -1   8  -4   15.80    6.40
  -1   8  -4   16.20    7.10
  -1   8  -4    9.60    6.60
   1   8   4    7.20    4.60
   1   8   4   13.70    5.30
   1   8   4   20.90    7.40
  -1   8  -4   11.40    5.20
   1   8   4   20.00    7.20
   1   8   4   11.20    9.60
   1  -8   4   14.20    5.90
   1  -8   4   23.60    7.70
  -1  -8  -4   33.10    8.10
  -1  -8  -4   13.40    6.00
  -1  -8  -4   26.80    7.10
   1  -8   4   28.00    6.60
   1  -8   4   22.90    6.80
   1  -8   4   12.00    4.80
  -1  -8  -4   32.60    7.30
  -1  -8  -4   20.90    3.90
   1  -8   4   15.30    8.00
   1  -8   4   15.90    5.60
   1  -8   4   12.20    5.90
  -1  -8  -4   11.80    4.20
   1  -8   4   18.40    7.30
  -1  -8  -4   27.20    5.70
  -1  -8  -4   18.80    6.10
  -1  -8  -4   15.40    5.90
  -1  -8  -4   28.80   13.40
  -1  -8  -4   20.30    5.40
  -1   8  -5  438.56   26.90
   1   8   5  465.65   28.30
  -1   8  -5  410.46   25.80
   1   8   5  455.55   25.00
  -1   8  -5  388.56   24.50
  -1   8  -5  455.95   27.30
  -1   8  -5  454.85   24.40
  -1   8  -5  455.85   25.90
   1   8   5  417.26   27.00
   1   8   5  487.15   25.20
   1   8   5  420.06   32.60
   1  -8   5  431.56   26.60
  -1  -8  -5  444.66   24.70
  -1  -8  -5  408.76   19.60
  -1  -8  -5  412.96   27.50
  -1  -8  -5  450.75   16.70
   1  -8   5  435.26   25.80
  -1  -8  -5  472.45   24.70
  -1  -8  -5  412.56   24.50
   1  -8   5  446.46   23.30
   1  -8   5  404.76   23.80
   1  -8   5  420.46   24.90
   1  -8   5  443.96   21.00
  -1  -8  -5  455.45   23.00
  -1  -8  -5  412.26   23.80
   1  -8   5  405.46   23.40
  -1   8  -6   18.90    8.10
   1   8   6   15.40    8.80
  -1   8  -6   10.00    7.10
   1   8   6   20.70    8.10
  -1   8  -6    9.50    8.10
   1   8   6   23.80    8.60
   1  -8   6   19.30    8.50
  -1  -8  -6   12.00    7.20
   1  -8   6   12.00    7.60
  -1  -8  -6   10.80    7.40
  -1  -8  -6    6.20    5.80
   1  -8   6   12.20    7.80
   1   8   7   17.20   10.00
  -1   8  -7   27.30    9.90
  -1   8  -7   19.90   10.50
   1   8   7   15.90   10.30
   1   8   7   14.60    9.90
  -1   8  -7   21.30   12.80
   1  -8   7    4.40    9.60
  -1  -8  -7    6.80    9.50
  -1  -8  -7   39.20   11.40
  -1  -8  -7   21.30    9.60
   1   8   8  295.77   30.40
  -1   8  -8  309.27   29.30
   1   8   8  300.97   29.70
   1   8   8  284.27   25.90
  -1   8  -8  337.67   30.10
  -1   8  -8  293.67   26.40
  -1  -8  -8  326.77   26.90
  -1  -8  -8  289.77   26.20
   1  -8   8  323.77   27.80
   1   9  -8  336.67   29.50
   1   9  -8  314.27   27.00
   1   9  -8  308.17   27.10
  -1   9   8  319.07   26.00
  -1   9   8  351.46   33.90
  -1   9   8  305.57   29.90
   1   9  -8  294.07   27.40
  -1  -9   8  293.37   26.80
   1   9  -7   -7.30    7.40
  -1   9   7    2.10    7.70
  -1   9   7   13.20    9.10
   1   9  -7   -2.50    7.20
  -1   9   7   11.50   10.20
  -1   9   7    3.50    8.80
   1   9  -7    5.00    7.70
  -1  -9   7   -7.70    9.80
  -1  -9   7    3.80    9.00
   1  -9  -7    0.70    7.20
   1  -9  -7    1.10    7.60
  -1  -9   7    0.50    6.80
   1  -9  -7    6.80    7.10
  -1   9   6   30.60    9.10
  -1   9   6    6.40    7.50
   1   9  -6    8.50    7.30
  -1   9   6   17.10    8.80
  -1   9   6   -2.60    6.80
  -1   9   6   14.60    9.00
   1   9  -6   21.40    9.00
   1   9  -6   11.90    8.90
   1   9  -6    4.50    6.90
   1  -9  -6   18.50    7.00
   1  -9  -6   14.50    8.80
   1  -9  -6   19.10    8.10
  -1  -9   6    7.10    9.40
   1  -9  -6    5.70    5.40
   1  -9  -6   19.20    7.90
  -1  -9   6   24.00    8.90
  -1  -9   6   14.50    8.20
  -1  -9   6    5.40    6.50
   1  -9  -6   16.50    5.90
  -1  -9   6    7.00    8.20
   1  -9  -6   20.80    6.50
   1  -9  -6   24.10   12.10
   1   9  -5  889.61   39.20
  -1   9   5  969.80   39.30
  -1   9   5  979.70   45.30
  -1   9   5  977.50   36.20
  -1   9   5 1037.10   42.40
   1   9  -5  906.61   39.50
  -1   9   5  940.71   39.70
   1   9  -5  977.50   41.10
   1   9  -5  963.90   41.50
   1   9  -5 1041.90   40.60
  -1   9   5  927.61   36.50
   1  -9  -5  903.51   33.90
   1  -9  -5  939.61   41.80
  -1  -9   5  944.71   35.90
   1  -9  -5  917.41   36.90
  -1  -9   5  919.81   37.50
   1  -9  -5 1029.90   36.30
   1  -9  -5  914.31   37.20
   1  -9  -5  973.00   33.50
  -1  -9   5 1023.90   42.10
  -1  -9   5  940.41   39.10
   1  -9  -5  937.11   38.80
  -1  -9   5 1003.50   39.60
   1  -9  -5  992.80   35.70
   1  -9  -5  973.80   46.40
   1  -9  -5  911.01   33.40
  -1  -9   5  954.90   37.00
   1  -9  -5  987.60   44.70
  -1  -9   5  981.10   31.00
  -1   9   4 1038.60   45.60
   1   9  -4 1071.49   40.20
  -1   9   4 1058.59   35.10
  -1   9   4 1104.19   41.10
   1   9  -4 1046.10   41.30
   1   9  -4 1001.20   41.70
   1   9  -4 1045.20   41.60
   1   9  -4 1082.69   41.10
  -1   9   4 1036.60   36.20
   1   9  -4 1097.09   41.70
  -1   9   4 1090.99   40.20
  -1   9   4 1111.09   40.80
  -1  -9   4 1072.09   45.90
   1  -9  -4 1039.80   34.30
   1  -9  -4 1034.80   36.70
  -1  -9   4  994.40   38.90
  -1  -9   4 1123.49   39.00
  -1  -9   4 1044.40   39.80
   1  -9  -4  988.10   37.70
   1  -9  -4 1034.50   41.40
  -1  -9   4 1074.99   41.10
   1  -9  -4 1058.69   32.40
   1  -9  -4 1062.69   48.30
   1  -9  -4  989.40   37.80
   1  -9  -4 1104.89   44.10
   1  -9  -4 1018.30   28.20
  -1  -9   4 1006.90   36.20
   1  -9  -4 1084.59   29.30
   1  -9  -4 1034.50   36.00
   1  -9  -4 1064.49   46.60
  -1  -9   4 1110.49   37.00
   1  -9  -4  965.80   38.40
  -1  -9   4 1061.09   35.60
   1   9  -3  325.77   20.50
   1   9  -3  382.86   19.30
   1   9  -3  368.26   19.20
   1   9  -3  322.27   18.80
  -1   9   3  361.56   18.90
  -1   9   3  351.66   19.80
  -1   9   3  373.76   37.40
   1   9  -3  361.36   20.70
  -1   9   3  342.67   20.40
  -1   9   3  353.56   19.40
  -1   9   3  345.87   18.80
  -1   9   3  352.96   14.70
  -1  -9   3  350.66   19.40
   1  -9  -3  343.67   22.30
  -1  -9   3  356.56   19.80
   1  -9  -3  342.87   16.00
  -1  -9   3  374.16   19.60
   1  -9  -3  348.17   17.80
   1  -9  -3  358.36   14.60
   1  -9  -3  369.16   25.00
  -1  -9   3  373.06   20.10
   1  -9  -3  354.06   12.60
   1  -9  -3  362.56   18.90
   1  -9  -3  373.16   25.90
   1  -9  -3  350.06   13.90
  -1  -9   3  346.47   19.10
  -1  -9   3  357.46   16.10
  -1  -9   3  362.76   11.70
   1  -9  -3  404.96   24.70
  -1  -9   3  367.56   18.60
   1  -9  -3  361.96   15.00
   1  -9  -3  349.87   18.50
  -1  -9   3  384.36   23.30
  -1  -9   3  370.56   20.80
   1   9  -2  246.18   16.60
   1   9  -2  269.27   14.20
   1   9  -2  263.17   16.40
   1   9  -2  239.08   16.70
   1   9  -2  250.77   13.50
  -1   9   2  299.07   26.90
   1   9  -2  276.57   14.80
  -1   9   2  271.07   14.20
   1   9  -2  253.87   19.20
  -1   9   2  252.37   14.70
   1   9  -2  290.97   15.90
  -1   9   2  246.08   18.40
   1   9  -2  267.67   15.90
  -1   9   2  272.97   14.30
  -1   9   2  260.37   15.80
   1  -9  -2  267.77   17.10
   1  -9  -2  252.47    9.90
  -1  -9   2  277.57   11.90
   1  -9  -2  239.08   12.90
   1  -9  -2  264.97   13.80
   1  -9  -2  288.27   16.60
  -1  -9   2  278.27   17.00
  -1  -9   2  269.97   15.90
   1  -9  -2  259.27   15.20
   1  -9  -2  249.78   28.10
   1  -9  -2  266.47   13.10
   1  -9  -2  244.08   12.70
   1  -9  -2  257.07   10.50
   1  -9  -2  304.47   22.00
  -1  -9   2  253.77   16.60
   1  -9  -2  264.37   13.40
  -1  -9   2  278.27   16.90
   1  -9  -2  250.77   17.40
   1   9  -1   19.60    3.90
  -1   9   1   16.00    5.00
   1   9  -1   15.70    4.80
   1   9  -1   17.70    4.20
  -1   9   1   21.50    2.10
  -1   9   1   27.90    4.50
  -1   9   1    8.80    7.60
  -1   9   1   21.50    7.60
   1   9  -1   16.10    4.30
  -1   9   1   19.20    4.00
   1   9  -1   28.20    8.20
   1   9  -1   19.00    5.90
  -1   9   1   10.10    4.00
   1   9  -1   25.70    5.50
  -1   9   1   23.90    4.40
  -1  -9   1   14.30    4.00
  -1  -9   1   20.30    5.70
   1  -9  -1    6.10    4.80
   1  -9  -1   16.30    4.90
   1  -9  -1   16.90    3.00
   1  -9  -1   23.30    5.20
   1  -9  -1   10.50    4.70
  -1  -9   1   19.70    6.40
   1  -9  -1   15.60    5.20
  -1  -9   1   24.40    6.40
  -1  -9   1   24.70    5.30
  -1  -9   1   18.80    4.40
   1  -9  -1   17.00    5.00
   1  -9  -1   15.10    4.40
  -1   9   0 1915.91   63.39
   1   9   0 1967.60   51.59
  -1   9   0 1906.01   45.40
  -1   9   0 1948.80   54.79
   1   9   0 1939.11   53.89
   1   9   0 1986.60   54.89
   1   9   0 1849.11   46.10
  -1   9   0 1951.70   55.59
  -1   9   0 1933.31   49.20
  -1   9   0 1942.71   53.49
  -1   9   0 1989.50   55.29
  -1   9   0 1924.81   57.69
   1   9   0 2015.00   55.29
   1   9   0 1891.41   54.99
   1   9   0 1963.90   55.69
   1   9   0 1835.42   60.19
  -1   9   0 1928.21   53.29
   1   9   0 1971.70   66.89
   1  -9   0 1987.60   57.29
   1  -9   0 1849.91   50.49
   1  -9   0 1956.70   58.19
  -1  -9   0 2013.30   57.69
  -1  -9   0 2035.70   53.09
  -1  -9   0 2028.80   59.19
   1  -9   0 1916.71   55.39
  -1  -9   0 1919.31   52.89
  -1  -9   0 1800.72   54.49
  -1  -9   0 1954.60   56.49
  -1  -9   0 1900.91   55.89
   1  -9   0 1973.10   54.49
   1  -9   0 1931.41   66.59
  -1  -9   0 1939.31   46.80
  -1  -9   0 1882.21   54.89
  -1  -9   0 1953.00   63.69
   1  -9   0 1863.41   56.09
  -1   9  -1  190.98   15.70
   1   9   1  161.18    9.80
  -1   9  -1  185.98   13.80
   1   9   1  187.38   25.90
   1   9   1  170.48    9.20
  -1   9  -1  170.28   14.30
   1   9   1  160.98   11.70
  -1   9  -1  170.48   10.00
   1   9   1  173.68   13.60
  -1   9  -1  179.18   11.00
   1   9   1  183.08   12.10
  -1   9  -1  197.38    9.00
   1   9   1  163.68   14.10
  -1   9  -1  190.08   13.10
  -1   9  -1  188.98   10.30
  -1   9  -1  172.28   13.70
   1   9   1  171.88   10.10
   1  -9   1  162.38   15.20
  -1  -9  -1  154.28   12.10
   1  -9   1  157.48   12.60
  -1  -9  -1  154.18   10.90
   1  -9   1  175.38   12.10
   1  -9   1  172.68   10.10
   1  -9   1  178.88   13.30
   1  -9   1  179.68   10.80
  -1  -9  -1  184.28   11.40
  -1  -9  -1  171.08   11.40
   1  -9   1  184.78   14.70
   1  -9   1  171.58   15.50
   1  -9   1  190.78   13.90
  -1  -9  -1  174.78   12.90
  -1  -9  -1  170.38    9.00
  -1  -9  -1  175.08    9.80
  -1  -9  -1  166.68   14.60
   1  -9   1  189.48   13.30
  -1  -9  -1  184.28    8.30
   1   9   2  286.07   13.30
   1   9   2  300.27   17.10
   1   9   2  297.67   17.30
  -1   9  -2  290.07   14.10
  -1   9  -2  335.77   16.70
  -1   9  -2  308.17   20.30
   1   9   2  303.17   13.60
   1   9   2  291.37   18.50
   1   9   2  277.07   20.40
  -1   9  -2  299.27   12.30
  -1   9  -2  259.87   17.20
  -1   9  -2  289.77   17.00
   1   9   2  289.67   12.70
  -1  -9  -2  312.17   14.10
  -1  -9  -2  288.07    9.30
  -1  -9  -2  311.37   10.00
  -1  -9  -2  287.77   19.10
   1  -9   2  303.97   17.80
  -1  -9  -2  294.17   13.20
   1  -9   2  304.37   17.00
  -1  -9  -2  301.27   17.20
   1  -9   2  287.67   17.30
  -1  -9  -2  271.27   19.70
   1  -9   2  301.27   16.00
  -1  -9  -2  298.87   14.60
  -1  -9  -2  290.37   19.70
  -1  -9  -2  293.27   15.80
   1  -9   2  307.67   18.00
   1  -9   2  317.67   18.30
   1  -9   2  304.87   18.80
   1  -9   2  335.97   21.10
  -1  -9  -2  293.77   11.80
  -1   9  -3   51.29    9.30
   1   9   3   53.89    9.50
  -1   9  -3   52.49    8.30
  -1   9  -3   56.79    4.00
   1   9   3   50.09   11.80
   1   9   3   48.90   13.70
   1   9   3   63.09   10.30
   1   9   3   58.89    7.50
  -1   9  -3   72.29   11.00
  -1   9  -3   47.10    7.90
  -1   9  -3   41.00    9.00
  -1   9  -3   81.29   11.20
   1   9   3   62.59    8.20
  -1  -9  -3   48.90    9.90
   1  -9   3   53.69    9.00
  -1  -9  -3   51.49    6.60
  -1  -9  -3   48.30    9.10
  -1  -9  -3   46.90    6.00
  -1  -9  -3   60.99    6.40
  -1  -9  -3   55.29    7.80
   1  -9   3   49.90    8.50
  -1  -9  -3   38.40    7.40
  -1  -9  -3   58.69    9.80
  -1  -9  -3   50.29    6.80
  -1  -9  -3   60.59   13.20
  -1  -9  -3   59.69   10.30
   1  -9   3   64.59   10.80
   1  -9   3   43.30    9.00
   1  -9   3   60.69   10.00
   1  -9   3   44.90    8.60
   1  -9   3   45.90    9.20
  -1  -9  -3   46.00    7.80
  -1   9  -4  568.24   30.00
   1   9   4  636.84   30.80
  -1   9  -4  589.84   30.20
   1   9   4  614.94   26.70
  -1   9  -4  593.34   29.30
   1   9   4  583.14   35.60
  -1   9  -4  605.34   27.40
   1   9   4  634.44   31.30
  -1   9  -4  624.44   27.80
  -1   9  -4  559.34   29.90
   1   9   4  638.54   31.20
  -1   9  -4  590.14   32.20
  -1   9  -4  684.13   31.40
  -1  -9  -4  617.64   29.50
   1  -9   4  546.85   28.50
   1  -9   4  626.54   29.00
  -1  -9  -4  636.34   29.70
  -1  -9  -4  628.94   21.70
  -1  -9  -4  637.34   26.50
   1  -9   4  630.74   26.90
  -1  -9  -4  597.24   35.60
   1  -9   4  624.14   27.20
   1  -9   4  640.94   31.30
  -1  -9  -4  628.84   31.90
  -1  -9  -4  604.04   24.20
   1  -9   4  627.24   28.30
  -1  -9  -4  603.94   24.70
   1  -9   4  632.24   28.80
  -1  -9  -4  643.74   30.60
  -1  -9  -4  652.73   26.90
   1  -9   4  634.94   30.10
  -1  -9  -4  624.64   24.20
  -1   9  -5   50.09   12.80
  -1   9  -5   56.79   13.30
  -1   9  -5   52.19   11.00
  -1   9  -5   44.90   11.90
   1   9   5   35.70   13.90
   1   9   5   52.29    9.90
  -1   9  -5   44.10   10.30
   1   9   5   36.00    9.20
   1   9   5   34.90   10.00
   1   9   5   41.80   11.60
   1  -9   5   59.49    9.40
   1  -9   5   46.70   12.00
  -1  -9  -5   35.20    7.20
   1  -9   5   40.70   10.40
  -1  -9  -5   44.80    9.80
  -1  -9  -5   43.80   10.00
  -1  -9  -5   64.29   11.50
   1  -9   5   48.90   11.00
  -1  -9  -5   66.19   13.20
   1  -9   5   43.60    9.30
   1  -9   5   52.69   10.30
   1   9   6  990.70   53.99
   1   9   6  865.31   49.30
  -1   9  -6  917.41   42.20
  -1   9  -6  858.11   43.20
  -1   9  -6  949.21   44.50
   1   9   6  908.91   40.30
   1   9   6  926.61   39.90
  -1  -9  -6  929.21   39.10
   1  -9   6  961.70   41.90
  -1  -9  -6  907.61   38.50
  -1  -9  -6  910.21   39.90
  -1  -9  -6  792.52   52.39
   1  -9   6  864.11   39.20
   1  -9   6  890.91   37.90
   1   9   7    8.30   11.80
   1   9   7   -6.20    9.20
  -1   9  -7   10.70   10.20
  -1   9  -7    9.20    9.60
  -1   9  -7   -1.40    9.00
   1   9   7   -3.80    7.80
  -1  -9  -7   -6.30    8.90
  -1  -9  -7    2.50    8.00
  -1  -9  -7   -7.30    7.50
  -1   9  -8   49.70   16.80
   1   9   8   51.39   14.00
   1   9   8   54.89   16.50
   1   9   8   59.39   17.00
  -1   9  -8   58.99   16.20
  -1   9  -8   61.69   15.30
   1  -9   8   69.49   17.00
  -1  -9  -8   27.80   14.60
  -1  -9  -8   42.30   14.00
  -1  10   8   11.60    8.60
   1  10  -8   14.10   11.40
   1  10  -8   -5.60    9.70
   1  10  -8   23.50   13.40
   1  10  -8    0.10   10.30
  -1  10   8    0.60   12.10
  -1 -10   8   -0.70   10.30
   1  10  -7   64.49   14.40
  -1  10   7   30.70   12.80
  -1  10   7   61.79   15.50
   1  10  -7   71.19   15.80
   1  10  -7   84.59   17.90
   1  10  -7   76.29   16.40
  -1 -10   7   59.59   12.10
  -1 -10   7   70.39   15.00
  -1 -10   7   59.69   12.90
   1 -10  -7   72.69   13.20
   1 -10  -7   72.99   13.00
  -1  10   6    0.10    7.10
  -1  10   6    2.20    6.20
  -1  10   6   -2.80    8.50
  -1  10   6   11.30    9.70
  -1  10   6    2.00    7.60
   1 -10  -6   15.50    6.30
  -1 -10   6   10.90    8.40
   1 -10  -6    5.20    5.90
   1 -10  -6    3.00    6.50
   1 -10  -6    8.40    7.20
   1 -10  -6   10.10    5.90
  -1 -10   6   -7.20    7.30
  -1 -10   6    1.70    5.50
  -1 -10   6   11.40    6.90
  -1  10   5 1136.19   50.79
  -1  10   5 1139.69   44.30
  -1  10   5 1119.29   45.40
  -1  10   5 1151.18   46.10
   1  10  -5 1063.89   43.80
   1  10  -5 1054.29   45.30
  -1  10   5 1108.49   39.50
   1  10  -5 1063.59   43.70
   1  10  -5 1105.59   46.30
   1  10  -5 1151.98   46.40
  -1  10   5 1181.48   41.80
   1 -10  -5 1157.38   40.40
   1 -10  -5 1147.79   39.50
   1 -10  -5 1118.69   40.90
  -1 -10   5 1086.09   44.30
   1 -10  -5 1120.79   44.40
   1 -10  -5 1127.69   36.40
  -1 -10   5 1082.19   43.10
  -1 -10   5 1070.69   43.90
   1 -10  -5 1151.38   46.90
  -1 -10   5 1074.79   40.60
   1 -10  -5 1061.29   39.70
   1 -10  -5 1075.89   49.20
  -1 -10   5 1169.08   42.40
  -1 -10   5 1107.59   36.00
   1 -10  -5 1168.98   54.59
   1 -10  -5 1133.79   38.30
   1 -10  -5 1172.58   45.70
   1  10  -4  294.27   19.30
   1  10  -4  288.67   20.40
   1  10  -4  265.37   18.20
  -1  10   4  302.87   19.60
  -1  10   4  277.97   14.70
   1  10  -4  273.67   18.40
  -1  10   4  286.87   22.10
   1  10  -4  260.97   19.10
   1  10  -4  339.57   21.60
   1  10  -4  262.57   20.50
  -1  10   4  254.77   18.20
  -1 -10   4  258.07   19.30
   1 -10  -4  264.57   15.10
  -1 -10   4  286.17   19.30
   1 -10  -4  306.87   24.50
   1 -10  -4  255.47   12.10
  -1 -10   4  271.27   17.30
   1 -10  -4  269.97   16.30
   1 -10  -4  266.87   12.30
   1 -10  -4  262.57   11.60
   1 -10  -4  299.27   21.20
  -1 -10   4  290.07   18.00
   1 -10  -4  267.67   17.60
   1 -10  -4  276.17   17.40
  -1 -10   4  274.07   16.10
  -1 -10   4  284.47   19.70
   1 -10  -4  271.37   18.40
  -1 -10   4  271.57   19.00
  -1 -10   4  295.27   17.00
   1 -10  -4  297.37   23.90
   1 -10  -4  296.17   20.70
  -1 -10   4  248.68   18.70
   1  10  -3  721.93   31.10
  -1  10   3  716.23   31.10
  -1  10   3  700.43   29.20
   1  10  -3  744.53   29.40
   1  10  -3  721.43   29.70
   1  10  -3  708.53   32.80
   1  10  -3  737.93   32.50
  -1  10   3  727.63   30.90
  -1  10   3  670.43   29.40
  -1  10   3  720.63   30.00
   1  10  -3  771.42   31.40
   1  10  -3  708.63   36.80
  -1 -10   3  694.13   29.30
  -1 -10   3  768.92   31.40
   1 -10  -3  680.93   37.70
   1 -10  -3  741.33   29.80
   1 -10  -3  739.43   21.00
  -1 -10   3  687.63   30.10
   1 -10  -3  730.33   23.00
   1 -10  -3  712.83   24.70
   1 -10  -3  699.63   26.00
  -1 -10   3  707.13   32.20
   1 -10  -3  719.83   34.10
   1 -10  -3  757.92   25.20
   1 -10  -3  713.73   28.00
  -1 -10   3  711.73   31.00
  -1 -10   3  705.83   21.10
   1 -10  -3  681.83   24.00
  -1 -10   3  764.92   26.00
   1 -10  -3  796.42   35.80
  -1 -10   3  747.03   30.50
   1 -10  -3  708.93   29.80
   1  10  -2   38.60    6.40
   1  10  -2   41.70    6.90
   1  10  -2   48.60   10.70
  -1  10   2   36.20    7.30
   1  10  -2   41.60    8.10
   1  10  -2   27.30    5.80
   1  10  -2   18.70    8.60
  -1  10   2   53.49   12.20
  -1  10   2   40.40    6.60
  -1  10   2   34.40    6.80
  -1  10   2   40.10    6.60
   1  10  -2   46.40    7.90
   1  10  -2   32.40    6.80
   1  10  -2   41.50    7.90
   1 -10  -2   26.30    5.60
   1 -10  -2   42.20    6.20
  -1 -10   2   33.00    7.60
  -1 -10   2   39.40    7.90
  -1 -10   2   31.30    5.10
   1 -10  -2   39.60    8.80
  -1 -10   2   36.60    6.90
   1 -10  -2   37.70    4.30
   1 -10  -2   40.30   10.60
   1 -10  -2   28.30    5.80
   1 -10  -2   36.70    6.70
   1 -10  -2   41.80    7.00
  -1 -10   2   52.19   10.50
   1 -10  -2   44.30    9.10
   1 -10  -2   36.20    7.40
  -1  10   1 2223.88   65.59
   1  10  -1 2289.07   59.19
   1  10  -1 2365.36   62.39
  -1  10   1 2408.46   66.39
  -1  10   1 2386.46   61.49
  -1  10   1 2350.36   54.49
  -1  10   1 2262.87   78.29
  -1  10   1 2304.57   60.79
   1  10  -1 2252.67   77.59
  -1  10   1 2413.86   66.89
  -1  10   1 2311.87   62.29
   1  10  -1 2452.95   65.99
   1  10  -1 2301.77   68.19
   1  10  -1 2251.67   65.69
  -1 -10   1 2233.78   62.49
   1 -10  -1 2234.08   64.59
   1 -10  -1 2319.87   64.69
   1 -10  -1 2353.26   69.29
   1 -10  -1 2417.16   72.49
  -1 -10   1 2261.47   67.89
   1 -10  -1 2302.37   66.19
  -1 -10   1 2370.16   69.79
  -1 -10   1 2387.66   73.59
  -1 -10   1 2258.67   64.59
   1 -10  -1 2364.86   79.19
  -1 -10   1 2325.77   64.79
   1 -10  -1 2210.88   65.79
  -1 -10   1 2358.86   69.39
   1 -10  -1 2227.88   58.09
   1 -10  -1 2315.17   66.99
   1  10   0    7.20    3.50
   1  10   0    7.20    3.60
   1  10   0    6.40    4.30
  -1  10   0    4.50    2.10
  -1  10   0    6.90    3.40
  -1  10   0    5.10    1.10
  -1  10   0   11.50    4.10
   1  10   0    2.10    3.80
   1  10   0    6.20    5.90
   1  10   0   17.30    4.80
  -1  10   0    7.50    5.00
   1  10   0    4.00    6.00
  -1  10   0   10.50    4.40
  -1  10   0   -0.20    3.20
   1  10   0    2.80    2.50
  -1  10   0   10.60    7.30
   1 -10   0   12.90    4.60
   1 -10   0    5.50    4.70
  -1 -10   0    1.20    2.40
  -1 -10   0    7.20    4.50
   1 -10   0    9.80    4.40
  -1 -10   0    8.90    3.70
  -1 -10   0    6.70    3.30
  -1 -10   0    6.50    3.30
   1 -10   0    6.60    3.60
   1 -10   0    8.90    5.00
  -1 -10   0    6.50    1.90
  -1 -10   0    0.70    3.60
   1 -10   0    4.20    2.60
  -1 -10   0   -1.00    3.20
   1 -10   0    4.40    4.70
  -1 -10   0   11.90    4.50
   1  10   1  114.29   10.20
   1  10   1  109.99    8.70
  -1  10  -1  115.59   15.50
  -1  10  -1  126.59   11.40
   1  10   1  106.59    7.40
  -1  10  -1  116.29    8.40
   1  10   1  119.39   15.10
   1  10   1  118.29    8.80
  -1  10  -1  110.39    7.10
   1  10   1  109.79   14.00
  -1  10  -1  115.29   10.20
  -1  10  -1  109.09   13.80
  -1  10  -1  124.79    9.00
  -1  10  -1   89.19   10.80
   1  10   1  120.69   10.40
  -1  10  -1  130.89   15.80
  -1 -10  -1  115.39    9.90
  -1 -10  -1  122.09   11.40
  -1 -10  -1  113.69    8.60
  -1 -10  -1  103.59    9.40
  -1 -10  -1   97.29    9.10
  -1 -10  -1  104.19   10.00
   1 -10   1  111.19   10.90
  -1 -10  -1  117.29   11.20
  -1 -10  -1  130.39   13.70
   1 -10   1  129.09   17.00
   1 -10   1  114.79   12.00
  -1 -10  -1  126.59    8.60
   1 -10   1  117.19   11.30
   1 -10   1  146.49   12.70
   1 -10   1  109.89    8.90
   1 -10   1  113.49   10.60
  -1 -10  -1  125.99    7.90
   1 -10   1  108.29    8.60
   1  10   2   81.69   13.40
  -1  10  -2  117.19   15.00
   1  10   2   90.29    7.50
   1  10   2   87.89   11.50
  -1  10  -2   93.69    8.00
  -1  10  -2   92.89    9.80
   1  10   2  116.89   14.20
  -1  10  -2  106.59   14.40
   1  10   2  110.99   17.70
  -1  10  -2   95.79    7.30
   1  10   2  106.69    9.30
  -1  10  -2  102.89   13.10
  -1  10  -2   72.79   11.50
  -1  10  -2   91.79    9.40
   1  10   2  123.79   14.70
   1 -10   2  105.49   10.90
   1 -10   2   98.89   12.00
  -1 -10  -2   97.99    6.90
  -1 -10  -2  104.29   14.20
   1 -10   2  108.19   14.80
   1 -10   2  107.49   11.00
  -1 -10  -2  104.09    8.00
  -1 -10  -2   90.59   13.20
  -1 -10  -2  121.09   13.80
  -1 -10  -2  104.69    9.00
  -1 -10  -2  121.09   16.10
  -1 -10  -2  117.09    9.30
  -1 -10  -2   81.49   12.00
  -1 -10  -2  116.29    8.60
  -1 -10  -2  107.99   10.50
   1 -10   2  108.49   13.60
   1 -10   2  117.29   10.10
  -1  10  -3 2460.05   78.89
   1  10   3 2343.07   88.49
  -1  10  -3 2533.65   61.69
  -1  10  -3 2514.95   70.09
  -1  10  -3 2415.56   77.49
   1  10   3 2612.34   75.59
  -1  10  -3 2479.25   75.39
   1  10   3 2527.85   68.39
  -1  10  -3 2393.56   78.89
  -1  10  -3 2699.13   79.09
  -1  10  -3 2511.25   74.19
   1  10   3 2512.35   81.09
  -1  10  -3 2480.25   70.09
   1  10   3 2398.76   97.19
   1  10   3 2602.84   69.09
   1  10   3 2591.14   76.29
  -1 -10  -3 2573.24   67.89
  -1 -10  -3 2410.56   81.69
   1 -10   3 2408.26   72.39
  -1 -10  -3 2535.85   64.09
  -1 -10  -3 2551.54   62.79
  -1 -10  -3 2480.95   68.19
   1 -10   3 2435.56   74.49
  -1 -10  -3 2440.76   74.09
  -1 -10  -3 2533.95   66.19
   1 -10   3 2560.74   78.79
   1 -10   3 2594.34   78.19
  -1 -10  -3 2573.04   79.29
  -1 -10  -3 2587.84   67.29
   1 -10   3 2444.46   74.19
   1 -10   3 2438.76   74.39
   1 -10   3 2530.25   75.59
  -1 -10  -3 2504.25   72.59
   1 -10   3 2643.64   77.49
  -1 -10  -3 2479.65   68.99
  -1 -10  -3 2411.66   71.89
  -1 -10  -3 2569.54   81.39
  -1  10  -4   91.69   14.20
  -1  10  -4   93.89   14.30
  -1  10  -4   91.89   12.20
   1  10   4   83.99   11.10
   1  10   4   89.09   13.60
   1  10   4  128.89   20.20
  -1  10  -4   70.69   12.00
   1  10   4   90.39   14.40
   1  10   4   87.99   11.10
  -1 -10  -4   86.49   13.70
   1 -10   4   95.69   14.80
  -1 -10  -4  117.99   14.30
   1 -10   4   90.19   12.20
  -1 -10  -4   78.09    7.70
  -1 -10  -4   99.49   12.10
  -1 -10  -4   93.09   11.10
  -1 -10  -4   95.69   14.20
   1 -10   4   82.19   12.80
   1 -10   4   75.19   11.40
   1 -10   4   95.19   12.20
  -1 -10  -4   88.89   13.80
  -1 -10  -4   80.89    8.50
   1 -10   4   79.39   11.70
   1 -10   4   79.09   11.00
  -1 -10  -4   90.99    8.90
   1 -10   4  112.89   15.60
  -1  10  -5  925.31   40.50
  -1  10  -5  850.51   40.90
   1  10   5  919.91   36.60
   1  10   5  895.81   42.60
  -1  10  -5  971.40   42.80
   1  10   5  891.81   37.30
   1  10   5  933.21   41.70
   1  10   5  809.02   47.60
  -1  10  -5  842.42   40.50
  -1 -10  -5  898.41   33.50
   1 -10   5  894.41   35.10
   1 -10   5  921.51   37.90
  -1 -10  -5  882.31   40.70
  -1 -10  -5  883.11   39.10
   1 -10   5  830.72   36.80
  -1 -10  -5  864.21   35.00
  -1 -10  -5  890.61   41.00
   1 -10   5  812.42   39.20
   1  10   6   95.89   15.00
  -1  10  -6   72.19   13.30
   1  10   6   72.79   14.40
  -1  10  -6   73.99   14.10
  -1  10  -6   62.59   13.90
   1  10   6   72.69   15.60
   1  10   6   57.99   14.80
  -1 -10  -6   95.09   15.20
  -1 -10  -6   57.39   13.90
   1 -10   6   64.69   12.70
  -1 -10  -6   74.99   14.60
  -1 -10  -6   56.19   11.80
   1 -10   6   54.09   10.80
  -1  10  -7   88.89   17.40
   1  10   7   90.69   18.80
   1  10   7  113.19   19.10
   1  10   7   98.09   16.60
  -1  10  -7   86.59   17.60
  -1  10  -7   99.79   17.70
  -1 -10  -7   96.49   16.70
   1 -10   7  115.89   20.20
  -1 -10  -7  101.59   16.40
  -1 -10  -7  110.59   17.50
  -1  10  -8    6.80   22.80
  -1  10  -8   46.90   15.10
   1  10   8   20.70   15.40
  -1  10  -8   27.10   15.50
   1  10   8   33.20   13.90
  -1 -10  -8    9.40   12.10
  -1 -10  -8   14.20   12.30
   1 -10   8   23.40   14.10
   1  11  -8   18.80   12.30
   1  11  -8   -0.60   14.90
   1  11  -8   18.60   13.20
  -1  11   8   15.90   10.30
  -1  11   8   -6.90   11.80
   1  11  -8   11.30   12.70
  -1 -11   8   17.60   12.50
  -1  11   7   77.39   16.80
  -1  11   7  106.49   15.50
   1  11  -7  131.79   21.00
   1  11  -7  138.99   22.50
   1  11  -7  111.39   17.50
  -1 -11   7  129.69   17.70
  -1 -11   7   98.89   25.00
  -1 -11   7  144.09   18.30
   1 -11  -7  106.99   15.70
   1 -11  -7   99.69   15.70
  -1 -11   7  133.99   20.30
   1  11  -6  194.38   18.60
   1  11  -6  182.58   22.90
  -1  11   6  214.78   27.10
  -1  11   6  130.89   17.80
  -1  11   6  156.08   20.10
  -1  11   6  162.68   21.20
   1  11  -6  148.09   19.80
  -1  11   6  178.28   15.80
  -1 -11   6  216.48   25.70
   1 -11  -6  164.68   14.60
   1 -11  -6  173.48   17.20
  -1 -11   6  170.58   16.60
   1 -11  -6  162.08   21.40
   1 -11  -6  207.48   16.90
  -1 -11   6  175.38   16.70
   1 -11  -6  143.89   18.40
  -1  11   5  230.98   23.60
   1  11  -5  231.98   18.80
  -1  11   5  190.38   15.10
  -1  11   5  248.38   20.10
   1  11  -5  224.18   18.90
  -1  11   5  266.47   20.80
   1  11  -5  242.58   20.00
   1  11  -5  238.78   19.90
  -1  11   5  228.08   19.60
  -1 -11   5  215.68   19.00
   1 -11  -5  248.68   33.10
  -1 -11   5  219.58   16.40
  -1 -11   5  259.47   19.80
   1 -11  -5  228.38   17.10
   1 -11  -5  220.68   21.70
  -1 -11   5  212.98   16.60
   1 -11  -5  231.68   15.30
   1 -11  -5  229.58   19.80
  -1 -11   5  250.57   15.20
  -1 -11   5  252.97   20.10
   1 -11  -5  222.28   18.50
   1 -11  -5  225.38   19.20
   1  11  -4  652.23   32.70
  -1  11   4  671.53   34.40
   1  11  -4  652.23   30.30
   1  11  -4  638.74   32.70
  -1  11   4  684.63   31.30
  -1  11   4  614.04   30.40
   1  11  -4  609.84   30.20
   1  11  -4  623.64   29.80
  -1  11   4  607.44   30.10
  -1 -11   4  632.04   31.80
   1 -11  -4  583.74   34.00
   1 -11  -4  630.14   23.40
  -1 -11   4  568.34   30.60
   1 -11  -4  712.63   34.30
   1 -11  -4  609.24   22.60
   1 -11  -4  647.14   26.50
  -1 -11   4  629.04   29.20
  -1 -11   4  626.74   31.60
   1 -11  -4  627.64   36.80
   1 -11  -4  629.94   20.30
   1 -11  -4  597.84   34.70
  -1 -11   4  626.04   30.90
   1 -11  -4  636.34   28.20
   1 -11  -4  658.13   33.20
  -1 -11   4  651.23   26.40
  -1 -11   4  649.34   32.20
   1 -11  -4  631.04   28.70
  -1 -11   4  581.24   30.00
   1  11  -3  568.34   24.90
  -1  11   3  566.94   27.20
  -1  11   3  537.75   27.10
   1  11  -3  556.14   29.80
   1  11  -3  532.55   28.30
   1  11  -3  538.35   27.80
  -1  11   3  564.84   25.60
   1  11  -3  521.65   26.00
  -1  11   3  568.74   26.80
  -1  11   3  579.04   27.80
   1  11  -3  549.25   25.40
  -1  11   3  505.95   45.50
   1  11  -3  579.94   26.10
   1  11  -3  578.14   30.00
   1 -11  -3  546.15   24.10
   1 -11  -3  549.15   21.70
  -1 -11   3  535.55   26.50
   1 -11  -3  566.34   19.00
   1 -11  -3  539.95   26.10
   1 -11  -3  553.44   29.90
  -1 -11   3  580.64   29.40
   1 -11  -3  527.25   21.00
  -1 -11   3  551.24   26.90
   1 -11  -3  557.14   17.30
  -1 -11   3  575.44   28.20
  -1 -11   3  538.45   27.70
   1 -11  -3  537.85   22.90
  -1 -11   3  526.65   27.30
  -1 -11   3  559.84   21.50
   1 -11  -3  544.95   33.90
   1 -11  -3  571.64   22.60
   1 -11  -3  539.05   25.80
  -1 -11   3  539.45   26.60
   1 -11  -3  565.34   27.90
   1  11  -2   64.59   10.40
  -1  11   2   56.69    7.90
  -1  11   2   44.80    7.30
   1  11  -2   59.99    7.80
  -1  11   2   58.89    9.10
   1  11  -2   73.19    8.80
  -1  11   2   50.69   16.20
   1  11  -2   65.59    9.30
   1  11  -2   65.19    9.10
   1  11  -2   50.09   10.20
   1  11  -2   56.19    8.90
  -1  11   2   73.89   14.70
   1 -11  -2   81.49   12.70
   1 -11  -2   46.20    6.70
   1 -11  -2   50.09    7.90
  -1 -11   2   50.69    6.80
   1 -11  -2   50.49    7.50
   1 -11  -2   60.09   11.20
  -1 -11   2   60.19   10.10
   1 -11  -2   65.39    9.40
   1 -11  -2   53.59    4.90
   1 -11  -2   67.39    9.00
   1 -11  -2   56.59   10.50
  -1 -11   2   61.39   10.20
   1 -11  -2   77.69   14.00
  -1 -11   2   58.09    9.80
  -1 -11   2   51.89    9.80
   1 -11  -2   83.19   11.50
  -1  11   1  790.32   27.60
   1  11  -1  687.33   38.80
   1  11  -1  773.02   24.10
  -1  11   1  756.42   30.10
  -1  11   1  782.92   26.40
   1  11  -1  830.72   31.10
   1  11  -1  748.43   35.60
   1  11  -1  819.22   30.10
   1  11  -1  741.83   26.40
  -1  11   1  825.12   41.30
  -1  11   1  757.52   26.00
  -1  11   1  714.03   29.50
  -1  11   1  775.52   19.30
  -1  11   1  780.82   41.70
   1  11  -1  769.12   31.00
  -1 -11   1  706.73   27.50
  -1 -11   1  769.22   32.60
  -1 -11   1  722.83   31.50
  -1 -11   1  753.22   28.60
   1 -11  -1  797.42   33.10
   1 -11  -1  835.82   31.20
  -1 -11   1  833.22   29.90
   1 -11  -1  781.32   31.40
   1 -11  -1  775.82   29.50
   1 -11  -1  770.32   34.80
   1 -11  -1  770.72   24.10
   1 -11  -1  781.32   30.10
  -1 -11   1  791.72   33.20
  -1 -11   1  872.21   37.50
   1 -11  -1  746.43   25.30
   1 -11  -1  785.52   40.70
  -1 -11   1  756.92   31.90
  -1  11   0  104.29    9.20
   1  11   0   92.49   16.70
  -1  11   0  102.39    6.60
   1  11   0  128.19   10.10
  -1  11   0  107.59    9.80
   1  11   0  129.49   10.60
   1  11   0  104.89   12.50
  -1  11   0   91.09    8.80
   1  11   0  101.69    9.90
   1  11   0  108.39    8.00
   1  11   0  105.09    9.40
  -1  11   0   84.39   14.70
  -1  11   0  105.19   11.10
  -1  11   0  107.29    9.90
   1 -11   0  116.09   11.00
  -1 -11   0  111.79    5.60
  -1 -11   0  106.19   10.60
   1 -11   0  145.49   16.30
   1 -11   0  116.99   13.30
  -1 -11   0  108.19    9.00
  -1 -11   0   97.19   10.90
   1 -11   0   87.39   11.60
  -1 -11   0  109.69   11.50
   1 -11   0   99.59    9.80
  -1 -11   0   95.69   11.30
   1 -11   0  106.79   10.00
  -1 -11   0   94.29    8.20
   1 -11   0  104.59   11.60
   1 -11   0  108.99    8.00
  -1 -11   0   99.29   12.30
  -1 -11   0  101.09   14.20
  -1  11  -1  174.38   17.30
   1  11   1  156.88    8.90
  -1  11  -1  158.88   12.50
   1  11   1  139.09   16.70
  -1  11  -1  157.08   12.90
  -1  11  -1  157.78   10.10
  -1  11  -1  157.28   10.80
  -1  11  -1  161.38    8.40
   1  11   1  170.78   14.50
   1  11   1  182.88   13.40
   1  11   1  183.68   11.20
  -1 -11  -1  172.68   16.40
  -1 -11  -1  164.28   13.70
   1 -11   1  146.19   13.90
   1 -11   1  133.39   13.10
  -1 -11  -1  149.49   14.20
   1 -11   1  126.29   12.80
   1 -11   1  167.18   13.30
   1 -11   1  166.18   11.60
  -1 -11  -1  139.79   11.40
   1 -11   1  169.18   17.20
  -1 -11  -1  158.38   12.90
   1 -11   1  160.18   10.80
  -1 -11  -1  162.68   12.00
  -1 -11  -1  169.38   10.50
   1 -11   1  140.79   12.50
   1 -11   1  186.78   15.30
  -1 -11  -1  156.38    9.70
   1 -11   1  157.98   13.90
   1  11   2  214.28   15.50
   1  11   2  237.48   17.80
   1  11   2  243.08   12.10
  -1  11  -2  206.98   22.10
  -1  11  -2  235.88   14.70
  -1  11  -2  261.87   22.60
  -1  11  -2  239.68   12.60
  -1  11  -2  236.58   23.80
   1  11   2  243.98   16.60
  -1  11  -2  246.28   15.80
  -1  11  -2  238.58   12.00
  -1  11  -2  233.58   16.20
  -1  11  -2  248.98   17.80
   1  11   2  200.28   23.50
   1  11   2  238.28   14.70
  -1 -11  -2  238.18   11.40
  -1 -11  -2  237.18   18.80
   1 -11   2  238.48   16.40
   1 -11   2  248.48   17.70
  -1 -11  -2  257.67   17.00
   1 -11   2  245.18   18.10
   1 -11   2  276.27   18.90
   1 -11   2  245.28   19.90
   1 -11   2  244.58   17.80
   1 -11   2  248.18   18.70
  -1 -11  -2  245.58   19.90
  -1 -11  -2  220.98   12.40
  -1 -11  -2  226.78   11.90
   1 -11   2  235.08   14.80
  -1 -11  -2  226.88   14.30
  -1 -11  -2  231.38   14.80
   1 -11   2  231.78   16.60
  -1 -11  -2  234.98   14.60
  -1 -11  -2  262.27   20.00
  -1  11  -3    3.00    5.70
   1  11   3    5.50    5.10
   1  11   3   -3.40    4.50
  -1  11  -3   -1.20    4.00
  -1  11  -3    3.30    4.60
  -1  11  -3    6.70    6.10
   1  11   3    7.40    3.60
   1  11   3    4.30    7.20
   1  11   3    6.30    3.70
  -1  11  -3    7.00    7.40
  -1  11  -3   -5.10    6.70
  -1  11  -3    9.30    8.40
  -1  11  -3    3.50    4.50
   1 -11   3    3.30    6.30
  -1 -11  -3    5.20    5.80
  -1 -11  -3    2.60    4.40
  -1 -11  -3    7.10    4.00
  -1 -11  -3   10.10    4.60
  -1 -11  -3    1.70    4.60
  -1 -11  -3    2.90    4.30
   1 -11   3   14.00    7.00
   1 -11   3    5.20    5.20
  -1 -11  -3    6.00    3.00
  -1 -11  -3    0.80    5.10
   1 -11   3    2.90    6.00
   1 -11   3   -1.60    4.60
   1 -11   3    4.90    5.80
  -1 -11  -3    5.20    2.80
  -1 -11  -3   -3.00    4.70
  -1 -11  -3    3.70    1.90
   1 -11   3    7.70    7.40
  -1 -11  -3    8.80    5.10
   1 -11   3    4.90    4.70
   1  11   4  516.75   24.10
  -1  11  -4  515.85   28.30
   1  11   4  531.05   29.20
   1  11   4  560.94   29.50
  -1  11  -4  486.65   29.20
   1  11   4  533.45   35.20
  -1  11  -4  512.55   27.80
   1  11   4  531.75   23.80
  -1  11  -4  560.14   32.20
   1 -11   4  502.35   26.00
  -1 -11  -4  512.45   26.50
  -1 -11  -4  474.45   23.50
   1 -11   4  474.95   28.30
  -1 -11  -4  494.35   30.30
  -1 -11  -4  498.65   28.60
   1 -11   4  526.35   27.00
  -1 -11  -4  498.15   25.20
   1 -11   4  509.95   27.70
   1 -11   4  474.95   25.80
  -1 -11  -4  473.55   29.90
   1 -11   4  505.85   27.20
   1 -11   4  473.55   26.20
  -1 -11  -4  522.05   29.70
  -1 -11  -4  496.75   20.70
  -1 -11  -4  500.85   24.70
   1  11   5  618.84   29.80
  -1  11  -5  618.54   38.70
  -1  11  -5  614.24   40.20
   1  11   5  651.63   29.70
  -1  11  -5  613.54   33.50
   1  11   5  707.33   37.10
   1  11   5  689.83   35.80
  -1  11  -5  547.45   34.00
   1  11   5  628.54   47.00
  -1 -11  -5  669.93   30.70
   1 -11   5  590.14   39.00
   1 -11   5  572.54   30.30
   1 -11   5  659.83   29.90
  -1 -11  -5  654.73   38.80
   1 -11   5  634.44   31.10
  -1 -11  -5  676.43   36.10
   1 -11   5  707.63   38.50
  -1  11  -6   34.30   12.10
   1  11   6   35.30   12.50
   1  11   6   20.10    8.80
  -1  11  -6   15.20   10.30
   1  11   6   29.30   11.20
   1  11   6   28.40   15.80
  -1  11  -6   16.80    9.80
   1 -11   6   23.70   11.40
  -1 -11  -6   20.80    9.80
  -1 -11  -6   13.50    9.70
  -1 -11  -6   22.40   10.00
   1 -11   6   23.20    9.40
   1 -11   6    7.80    7.30
  -1  11  -7  229.58   26.80
  -1  11  -7  184.78   25.10
   1  11   7  166.98   25.80
   1  11   7  134.39   19.40
  -1  11  -7  195.78   25.80
  -1 -11  -7  116.29   17.70
  -1 -11  -7  182.48   21.80
   1 -11   7  194.48   28.30
  -1 -11  -7  150.88   19.40
  -1  12   8   14.90   11.30
   1  12  -8  -25.60   13.70
   1  12  -8   11.80   13.20
  -1  12   8   -7.70   13.10
  -1  12   8    2.30   14.10
   1  12  -8    8.60   11.40
  -1 -12   8    0.90   11.30
  -1  12   7   56.09   16.70
   1  12  -7   99.99   18.70
   1  12  -7  110.99   17.80
  -1  12   7  119.69   19.90
   1  12  -7   91.99   19.20
  -1  12   7   65.29   12.60
   1  12  -7   73.79   15.00
   1 -12  -7   94.89   16.00
  -1 -12   7   91.59   15.90
  -1 -12   7   94.19   18.00
  -1 -12   7   77.99   13.80
  -1  12   6  541.85   38.20
   1  12  -6  554.94   34.70
  -1  12   6  554.44   34.00
   1  12  -6  508.55   32.20
   1  12  -6  591.94   34.70
  -1  12   6  506.15   27.00
  -1  12   6  523.65   33.00
   1  12  -6  578.54   32.40
   1 -12  -6  556.04   31.90
  -1 -12   6  542.15   29.40
   1 -12  -6  562.74   32.10
  -1 -12   6  561.64   32.30
  -1 -12   6  509.95   34.90
  -1 -12   6  506.25   28.20
   1 -12  -6  543.55   26.40
   1  12  -5   84.29   14.50
  -1  12   5   97.39   15.00
  -1  12   5  100.69   16.60
  -1  12   5   76.89   13.60
   1  12  -5   73.39   14.40
   1  12  -5   86.59   14.40
  -1  12   5   84.59   18.10
  -1 -12   5   92.19   13.70
  -1 -12   5  111.59   13.50
  -1 -12   5   73.89   13.80
   1 -12  -5  100.49   15.00
   1 -12  -5   85.89   15.60
   1 -12  -5   83.59   14.20
  -1 -12   5   84.99   14.20
   1 -12  -5   89.99   11.00
   1 -12  -5   93.69   13.60
  -1 -12   5  112.59   16.90
  -1  12   4   20.60    7.90
   1  12  -4   34.20   10.10
   1  12  -4   57.19   11.10
  -1  12   4   18.50    7.80
   1  12  -4   34.20    8.40
   1  12  -4   39.90    9.30
  -1  12   4   37.80    9.40
   1  12  -4   38.60    9.30
  -1  12   4   24.70   10.20
   1 -12  -4   40.80    6.80
  -1 -12   4   28.70    9.60
  -1 -12   4   37.10    9.40
  -1 -12   4   32.50    7.80
   1 -12  -4   23.90    9.30
  -1 -12   4   29.80    6.80
  -1 -12   4   40.80   10.70
  -1 -12   4   41.70    9.30
   1 -12  -4   31.20   11.00
   1 -12  -4   38.80   10.60
   1 -12  -4   39.90   10.40
   1 -12  -4   24.10    8.40
   1 -12  -4   50.09    8.10
   1 -12  -4   39.40   10.00
   1  12  -3   48.80   11.20
  -1  12   3   54.39   18.60
   1  12  -3   43.60    8.20
   1  12  -3   50.29    9.70
  -1  12   3   61.29   10.30
   1  12  -3   53.49   11.50
  -1  12   3   64.89   10.80
  -1  12   3   57.39   11.50
   1  12  -3   40.90    9.60
  -1  12   3   64.39   11.20
   1  12  -3   48.60    9.00
   1  12  -3   56.69   11.80
   1  12  -3   52.09    9.40
  -1  12   3   56.39   11.40
  -1 -12   3   39.40    9.00
  -1 -12   3   49.00    9.80
  -1 -12   3   48.60    9.70
  -1 -12   3   57.79   11.30
  -1 -12   3   54.69   10.70
   1 -12  -3   57.99   10.10
  -1 -12   3   66.79   10.80
   1 -12  -3   55.29    7.10
   1 -12  -3   47.80    7.70
   1 -12  -3   51.59    9.70
  -1 -12   3   51.49    7.20
   1 -12  -3   41.80    7.60
  -1 -12   3   54.49   10.10
   1 -12  -3   51.09    7.80
   1 -12  -3   51.49   10.00
   1 -12  -3   47.00   10.00
   1 -12  -3   57.39   13.70
   1  12  -2 1167.58   41.40
   1  12  -2 1206.98   39.20
   1  12  -2 1162.28   37.30
   1  12  -2 1018.00   43.10
   1  12  -2 1108.39   42.20
   1  12  -2 1204.28   43.70
   1  12  -2 1209.68   46.60
  -1  12   2 1324.87   44.70
   1  12  -2 1185.38   42.40
  -1  12   2 1129.39   41.20
  -1  12   2 1198.78   40.10
  -1  12   2 1207.48   50.79
  -1  12   2 1095.69   38.10
  -1  12   2 1077.89   60.19
   1  12  -2 1164.18   47.10
   1 -12  -2 1194.28   47.20
   1 -12  -2 1096.59   36.90
   1 -12  -2 1241.68   54.79
   1 -12  -2 1105.69   47.70
   1 -12  -2 1277.27   43.00
  -1 -12   2 1153.08   44.60
  -1 -12   2 1126.89   43.90
  -1 -12   2 1161.18   42.70
   1 -12  -2 1075.59   37.50
  -1 -12   2 1062.89   40.40
  -1 -12   2 1186.08   45.60
  -1 -12   2 1143.59   46.30
   1 -12  -2 1159.18   32.90
  -1 -12   2 1126.89   36.10
   1 -12  -2 1175.58   40.80
   1 -12  -2 1093.19   38.60
  -1  12   1   36.10    7.10
  -1  12   1   22.70    7.50
   1  12  -1   30.50    7.90
   1  12  -1   34.80    6.50
   1  12  -1   44.20    7.80
  -1  12   1   29.50    6.30
  -1  12   1   35.00   12.80
   1  12  -1   34.00    4.70
  -1  12   1   46.40    7.10
   1  12  -1   32.70    7.90
  -1  12   1   27.50    7.00
  -1  12   1   31.50    5.30
   1  12  -1   26.20    7.50
  -1  12   1   23.50   12.80
  -1 -12   1   38.70    7.30
  -1 -12   1   35.90    7.90
  -1 -12   1   32.10    7.50
   1 -12  -1   46.20   10.00
   1 -12  -1   34.50    7.30
  -1 -12   1   30.90    8.10
  -1 -12   1   40.50    7.40
  -1 -12   1   34.00    9.50
   1 -12  -1   32.80    4.90
   1 -12  -1   38.80    5.80
   1 -12  -1   43.20    8.60
   1 -12  -1   25.00    6.50
   1 -12  -1   48.70   12.70
   1 -12  -1   30.50    8.80
  -1 -12   1   25.90    7.50
   1 -12  -1   44.60    7.90
   1  12   0  984.80   35.70
  -1  12   0  945.21   27.90
  -1  12   0  901.21   33.70
   1  12   0  975.50   30.90
   1  12   0  862.71   37.00
   1  12   0 1040.90   34.30
  -1  12   0  947.31   30.60
  -1  12   0  991.90   33.50
   1  12   0  869.11   47.60
  -1  12   0  939.21   47.70
  -1  12   0 1006.50   38.60
   1  12   0  890.71   30.70
   1  12   0 1029.60   35.20
   1  12   0  928.91   35.00
  -1 -12   0  928.51   42.70
   1 -12   0  890.31   42.30
  -1 -12   0  953.60   37.30
   1 -12   0  870.81   35.70
  -1 -12   0  964.40   32.80
   1 -12   0  974.20   40.80
  -1 -12   0  934.81   25.50
   1 -12   0  893.41   35.00
   1 -12   0 1010.10   47.30
   1 -12   0  938.81   35.80
  -1 -12   0  917.91   38.20
  -1 -12   0  949.11   36.80
   1 -12   0  975.30   38.30
  -1 -12   0  904.11   32.20
   1 -12   0  923.91   30.60
  -1  12  -1  210.78   20.80
  -1  12  -1  231.98   18.50
   1  12   1  246.88   16.30
  -1  12  -1  278.57   14.70
   1  12   1  254.57   11.50
  -1  12  -1  251.07   10.80
  -1  12  -1  214.18   14.60
  -1  12  -1  248.38   16.10
  -1  12  -1  261.37   17.50
   1  12   1  220.18   19.90
  -1  12  -1  263.77   15.80
  -1  12  -1  246.58   12.90
   1  12   1  250.17   16.80
   1  12   1  226.98   13.10
   1  12   1  238.78   14.50
  -1  12  -1  251.67   21.40
   1  12   1  221.88   24.10
   1  12   1  237.98   21.20
  -1 -12  -1  258.07   16.10
   1 -12   1  230.78   13.90
  -1 -12  -1  246.48   20.40
  -1 -12  -1  226.48   16.30
  -1 -12  -1  258.97   18.30
   1 -12   1  253.07   18.50
   1 -12   1  247.08   16.90
   1 -12   1  261.97   18.60
  -1 -12  -1  216.78   12.50
  -1 -12  -1  238.28   18.60
   1 -12   1  230.98   17.90
  -1 -12  -1  217.58   17.70
  -1 -12  -1  250.57   16.30
  -1 -12  -1  230.38   13.40
   1 -12   1  256.77   22.30
   1 -12   1  247.28   18.70
  -1 -12  -1  248.38   11.70
   1 -12   1  232.18   17.40
   1 -12   1  218.98   14.00
  -1  12  -2  117.99   10.70
  -1  12  -2   90.79   13.00
  -1  12  -2  112.39    9.50
  -1  12  -2   90.09   14.40
  -1  12  -2  126.39   17.90
  -1  12  -2  112.79    8.70
   1  12   2  128.99   12.30
   1  12   2  140.29   13.00
   1  12   2  120.39    8.70
   1  12   2  114.69   18.80
  -1  12  -2  125.99   12.70
  -1  12  -2   95.19   11.40
   1  12   2  111.29   14.90
   1  12   2  119.79   15.60
  -1  12  -2  113.39   16.60
   1 -12   2  109.19   14.20
   1 -12   2  133.79   13.30
   1 -12   2  153.38   15.00
   1 -12   2  120.79   15.70
   1 -12   2  116.39   16.70
  -1 -12  -2  111.59   16.00
  -1 -12  -2  129.09   11.90
   1 -12   2  113.99   12.90
   1 -12   2   99.89   13.00
  -1 -12  -2  123.59   17.40
  -1 -12  -2  127.19    8.60
  -1 -12  -2   95.19    8.20
  -1 -12  -2  116.99   12.80
   1 -12   2  114.69   11.30
  -1 -12  -2   96.49    8.90
  -1 -12  -2  100.09   13.20
   1 -12   2  100.39   13.80
   1  12   3   37.80    8.50
  -1  12  -3   47.00    8.80
  -1  12  -3   35.70   11.60
   1  12   3   35.90   16.80
  -1  12  -3   26.60    8.40
   1  12   3   26.70    6.10
  -1  12  -3   45.90    9.80
  -1  12  -3   33.70    7.90
   1  12   3   46.20   11.60
   1  12   3   35.70    8.40
  -1 -12  -3   34.20    5.00
   1 -12   3   28.60    8.90
   1 -12   3   43.30    8.90
  -1 -12  -3   39.10    7.60
  -1 -12  -3   26.40    7.40
  -1 -12  -3   38.30    6.80
   1 -12   3   47.70   10.50
   1 -12   3   53.79   10.00
  -1 -12  -3   35.80   10.30
  -1 -12  -3   46.70   11.60
   1 -12   3   39.00    9.70
  -1 -12  -3   32.30    6.40
   1 -12   3   42.60   10.60
  -1 -12  -3   37.20    7.70
   1 -12   3   27.90    9.10
  -1 -12  -3   26.40    9.60
  -1  12  -4  112.19   16.20
   1  12   4   98.39   15.00
  -1  12  -4  108.59   15.50
  -1  12  -4   93.39   13.80
  -1  12  -4   88.89   12.40
   1  12   4   79.99   16.60
   1  12   4   87.19   10.80
   1  12   4  112.89   16.50
   1  12   4   90.99   11.20
  -1 -12  -4  104.59   12.40
   1 -12   4   70.19   12.30
  -1 -12  -4  108.49   10.20
   1 -12   4   94.89   13.80
  -1 -12  -4  106.99   16.40
   1 -12   4   86.69   17.30
  -1 -12  -4  106.09   18.00
   1 -12   4   91.89   13.70
   1 -12   4   95.09   13.70
   1 -12   4  100.29   13.90
   1 -12   4  109.69   14.80
  -1 -12  -4   89.79   12.30
  -1 -12  -4  106.79   17.10
  -1 -12  -4   75.99   11.60
  -1  12  -5   72.99   14.30
  -1  12  -5  101.99   16.00
   1  12   5  101.49   21.40
   1  12   5  101.39   13.80
   1  12   5   90.79   12.80
   1  12   5   88.79   16.10
  -1  12  -5   88.79   16.30
   1 -12   5   85.49   12.80
  -1 -12  -5  114.29   17.10
   1 -12   5   78.09   15.60
   1 -12   5   78.79   13.70
  -1 -12  -5  103.89   17.80
   1 -12   5  102.09   14.00
  -1 -12  -5   93.49   13.10
   1  12   6   30.80   12.30
  -1  12  -6   58.19   13.40
   1  12   6   57.29   20.40
  -1  12  -6   51.59   13.00
   1  12   6   43.10   11.60
  -1  12  -6   37.70   12.50
  -1 -12  -6   40.00   11.10
  -1 -12  -6   29.10   11.90
   1 -12   6   20.20   10.60
   1 -12   6   26.20   12.60
   1 -12   6   31.90   10.50
  -1 -12  -6   33.90   10.30
  -1  12  -7  309.37   28.90
  -1  12  -7  309.47   27.30
   1  12   7  325.47   32.80
   1  12   7  342.87   28.70
  -1  12  -7  248.48   27.00
   1  12   7  247.68   30.70
   1 -12   7  317.67   26.70
  -1 -12  -7  309.07   28.10
  -1 -12  -7  279.37   23.50
  -1  13   7    6.20   10.60
  -1  13   7    1.50   11.60
   1  13  -7   50.39   14.70
   1  13  -7   45.40   13.10
   1  13  -7    5.90   11.30
   1  13  -7   41.00   13.10
   1 -13  -7   18.70   11.20
  -1 -13   7   25.00   15.20
  -1 -13   7   21.80   11.20
   1  13  -6  203.38   19.70
   1  13  -6  184.88   22.50
   1  13  -6  156.58   20.30
  -1  13   6  214.78   27.60
  -1  13   6  172.18   39.40
   1  13  -6  192.78   23.50
  -1 -13   6  163.18   20.60
   1 -13  -6  196.78   26.60
  -1 -13   6  185.38   20.80
  -1 -13   6  173.68   17.30
   1 -13  -6  160.38   35.10
   1 -13  -6  186.38   18.60
   1  13  -5   66.79   13.40
  -1  13   5   59.89   16.50
  -1  13   5   50.99   11.60
   1  13  -5   46.80   11.60
  -1  13   5   31.20    9.30
  -1  13   5   29.40   10.10
   1  13  -5   69.19   13.80
   1  13  -5   40.90   11.60
  -1 -13   5   47.70    9.50
   1 -13  -5   44.50   12.00
   1 -13  -5   57.49   12.80
  -1 -13   5   35.90   10.00
   1 -13  -5   76.59   15.90
  -1 -13   5   34.00   10.60
   1  13  -4  333.77   22.30
   1  13  -4  338.07   24.50
   1  13  -4  312.67   20.90
   1  13  -4  348.77   21.80
  -1  13   4  350.36   23.00
  -1  13   4  324.77   23.00
  -1  13   4  350.66   26.00
  -1  13   4  290.17   21.70
   1 -13  -4  342.57   22.70
  -1 -13   4  312.47   21.20
   1 -13  -4  320.97   28.40
   1 -13  -4  292.97   18.80
  -1 -13   4  336.57   24.20
   1 -13  -4  343.57   22.80
  -1 -13   4  390.96   29.20
  -1 -13   4  350.86   23.10
   1 -13  -4  391.76   27.00
  -1 -13   4  366.56   18.90
  -1 -13   4  341.97   22.20
   1 -13  -4  324.87   24.00
   1 -13  -4  340.77   17.90
   1 -13  -4  345.97   31.50
   1  13  -3  823.32   36.30
   1  13  -3  898.31   33.90
   1  13  -3  874.91   36.00
   1  13  -3  850.41   38.10
  -1  13   3  795.02   33.70
   1  13  -3  862.21   34.20
  -1  13   3  828.12   36.90
   1  13  -3  844.62   32.90
  -1  13   3  673.23   55.89
  -1  13   3  814.32   36.50
  -1  13   3  829.32   36.20
  -1  13   3  837.92   36.80
   1  13  -3  871.41   38.70
   1 -13  -3  821.42   31.40
  -1 -13   3  862.21   39.10
   1 -13  -3  812.92   32.90
   1 -13  -3  854.41   46.00
  -1 -13   3  886.11   29.20
  -1 -13   3  901.31   37.70
   1 -13  -3  840.32   33.40
   1 -13  -3  788.52   34.40
  -1 -13   3  804.42   35.90
   1 -13  -3  816.32   31.10
  -1 -13   3  881.11   39.10
  -1 -13   3  833.22   35.90
  -1 -13   3  807.92   37.50
   1 -13  -3  781.12   36.10
   1 -13  -3  805.22   34.60
   1 -13  -3  811.02   39.00
   1  13  -2  340.97   18.20
   1  13  -2  356.86   18.00
   1  13  -2  353.16   20.30
   1  13  -2  361.06   26.10
  -1  13   2  364.36   21.00
  -1  13   2  339.87   27.80
   1  13  -2  292.17   22.00
   1  13  -2  360.06   17.40
   1  13  -2  348.47   20.80
  -1  13   2  264.17   35.30
  -1  13   2  375.26   18.90
   1  13  -2  343.57   21.40
   1  13  -2  375.16   25.30
  -1  13   2  379.16   20.20
  -1  13   2  359.76   21.50
  -1 -13   2  341.87   20.20
   1 -13  -2  369.26   24.50
   1 -13  -2  343.37   19.70
   1 -13  -2  325.37   17.40
   1 -13  -2  336.37   27.50
   1 -13  -2  334.57   22.20
   1 -13  -2  346.27   20.00
  -1 -13   2  319.27   20.90
   1 -13  -2  338.67   20.00
   1 -13  -2  334.07   14.10
  -1 -13   2  317.57   23.40
  -1 -13   2  407.76   24.40
  -1 -13   2  362.56   23.50
  -1 -13   2  350.46   17.50
  -1 -13   2  339.97   22.80
   1  13  -1  122.79   11.70
  -1  13   1  119.09   14.90
   1  13  -1  110.99   16.20
   1  13  -1  137.69   10.10
  -1  13   1   80.69   17.70
  -1  13   1  117.69   11.00
  -1  13   1  121.39   14.70
   1  13  -1  141.39   12.60
  -1  13   1  131.99   12.10
  -1  13   1  130.19    9.80
   1  13  -1  106.79    7.40
   1  13  -1  128.59   15.60
  -1  13   1  111.19    9.40
   1 -13  -1  117.59    8.70
  -1 -13   1  138.69   12.60
   1 -13  -1  122.89   15.90
   1 -13  -1  127.39   12.70
  -1 -13   1  105.49   13.70
  -1 -13   1  117.09   11.10
   1 -13  -1  114.59   15.80
  -1 -13   1  126.89   13.30
   1 -13  -1  114.59   12.00
   1 -13  -1  115.89   18.00
  -1 -13   1  145.89   14.80
   1 -13  -1  133.49   12.30
   1 -13  -1  112.49    9.40
  -1 -13   1  104.99   14.20
  -1 -13   1  117.79   17.50
  -1  13   0  720.13   42.70
  -1  13   0  763.12   29.50
   1  13   0  768.02   26.90
  -1  13   0  750.12   41.60
  -1  13   0  712.63   24.60
   1  13   0  723.23   38.10
   1  13   0  769.62   31.40
  -1  13   0  732.03   30.00
   1  13   0  763.72   26.50
  -1  13   0  728.23   23.60
   1  13   0  775.52   30.70
  -1  13   0  743.23   29.70
   1  13   0  747.73   31.50
   1  13   0  743.23   29.00
   1  13   0  747.23   34.90
   1 -13   0  764.72   31.90
   1 -13   0  721.83   32.50
  -1 -13   0  757.52   21.30
  -1 -13   0  746.73   32.10
  -1 -13   0  734.63   32.90
  -1 -13   0  819.42   35.50
   1 -13   0  704.93   40.50
   1 -13   0  750.72   32.10
   1 -13   0  735.33   34.30
  -1 -13   0  698.93   37.90
   1 -13   0  749.62   33.80
  -1 -13   0  680.83   27.80
  -1 -13   0  804.52   29.60
   1 -13   0  778.72   36.70
   1 -13   0  673.33   25.70
  -1  13  -1   49.80    9.40
   1  13   1   47.20   14.40
  -1  13  -1   37.40    6.00
   1  13   1   35.10    6.50
  -1  13  -1   45.60   13.30
  -1  13  -1   53.59    9.50
   1  13   1   48.90    9.60
  -1  13  -1   46.90    8.10
   1  13   1   47.40    5.60
   1  13   1   55.49    9.10
   1  13   1   41.60    8.80
   1  13   1   31.30    7.40
  -1  13  -1   46.30    8.00
  -1  13  -1   42.70    5.10
   1  13   1   18.40   10.20
  -1  13  -1   56.79    9.60
  -1  13  -1   32.40   10.90
   1 -13   1   33.40    8.00
   1 -13   1   37.00    7.00
   1 -13   1   53.19   13.30
   1 -13   1   54.19    9.90
  -1 -13  -1   42.10    6.70
   1 -13   1   53.39   11.00
  -1 -13  -1   43.10    9.40
   1 -13   1   50.49   11.40
   1 -13   1   48.10   10.70
  -1 -13  -1   39.10    8.90
   1 -13   1   49.90    9.20
  -1 -13  -1   46.40    9.00
  -1 -13  -1   29.50    8.60
  -1 -13  -1   29.30    7.70
  -1 -13  -1   25.70    7.70
   1 -13   1   39.40    9.20
  -1 -13  -1   47.50    7.40
   1 -13   1   43.70   10.10
   1  13   2  825.22   26.10
  -1  13  -2  846.02   35.40
  -1  13  -2  710.83   37.30
   1  13   2  769.22   45.20
  -1  13  -2  822.22   27.70
  -1  13  -2  812.52   30.60
   1  13   2  881.71   35.00
  -1  13  -2  798.52   40.10
   1  13   2  800.62   34.50
   1  13   2  796.42   35.90
  -1  13  -2  727.93   46.00
  -1  13  -2  795.82   32.70
  -1  13  -2  796.82   35.90
  -1 -13  -2  840.52   29.00
   1 -13   2  829.62   41.40
  -1 -13  -2  809.62   27.00
  -1 -13  -2  821.92   36.30
   1 -13   2  758.52   36.30
  -1 -13  -2  737.33   32.90
  -1 -13  -2  832.22   32.70
   1 -13   2  813.22   37.50
   1 -13   2  770.52   35.20
   1 -13   2  770.02   35.80
   1 -13   2  734.43   30.80
   1 -13   2  784.22   37.60
  -1 -13  -2  795.52   32.70
  -1 -13  -2  826.62   39.90
  -1 -13  -2  786.12   35.60
  -1 -13  -2  763.12   31.60
  -1 -13  -2  871.01   42.70
   1  13   3   38.30   11.80
  -1  13  -3   36.00    7.70
  -1  13  -3   55.49   10.90
  -1  13  -3   44.10   10.20
   1  13   3   36.10    6.70
   1  13   3   41.20    9.70
   1  13   3   49.80   10.60
   1  13   3   44.00   19.90
  -1  13  -3   27.90   10.20
  -1 -13  -3   52.99   10.80
   1 -13   3   49.10   11.10
   1 -13   3   43.30   10.40
  -1 -13  -3   50.69    9.80
  -1 -13  -3   44.90   10.20
  -1 -13  -3   45.90    7.90
  -1 -13  -3   36.10    7.10
   1 -13   3   59.39   10.30
  -1 -13  -3   33.90   10.60
   1 -13   3   48.80   11.50
  -1 -13  -3   40.90   11.20
  -1  13  -4  398.66   24.70
   1  13   4  425.46   26.40
   1  13   4  385.26   26.30
  -1  13  -4  350.26   28.60
   1  13   4  343.57   30.30
  -1  13  -4  376.46   30.60
   1 -13   4  360.86   23.10
   1 -13   4  394.86   27.80
   1 -13   4  429.96   27.00
  -1 -13  -4  380.96   23.40
  -1 -13  -4  383.76   33.70
   1 -13   4  404.66   25.10
  -1 -13  -4  410.66   27.80
   1  13   5  164.38   21.40
  -1  13  -5  197.88   20.10
   1  13   5  156.48   15.10
   1  13   5  140.39   29.90
   1  13   5  167.98   22.10
  -1  13  -5  164.68   21.40
   1 -13   5  166.68   18.30
   1 -13   5  171.78   21.50
  -1 -13  -5  163.28   21.30
  -1 -13  -5  195.28   18.90
   1 -13   5  163.48   18.40
  -1 -13  -5  190.08   20.50
   1  13   6  185.58   24.30
  -1  13  -6  186.78   24.00
   1  13   6  241.48   19.50
  -1  13  -6  219.58   23.50
   1  13   6  208.28   25.70
  -1  13  -6  194.08   24.20
   1  13   6  222.58   33.40
  -1 -13  -6  244.28   19.70
  -1 -13  -6  197.98   21.10
  -1 -13  -6  195.28   22.20
   1 -13   6  216.18   24.70
   1  13   7   68.49   19.00
  -1  13  -7  121.79   34.40
  -1  13  -7   60.09   15.50
   1  13   7   82.89   19.40
  -1 -13  -7   69.19   14.90
  -1 -13  -7   90.59   17.70
   1 -13   7   79.59   16.10
   1  14  -7   17.40   10.80
  -1  14   7    0.80   12.40
   1  14  -7    6.80   12.60
   1  14  -7    0.70   10.50
   1  14  -7   17.70   13.50
  -1  14   7   11.00   13.00
   1 -14  -7   11.60   10.70
  -1 -14   7   -2.40   12.80
  -1 -14   7   24.40   13.20
  -1  14   6   12.70   10.00
   1  14  -6    7.80    9.30
   1  14  -6   29.90   11.60
   1  14  -6   15.30    9.50
   1  14  -6    6.70    9.30
  -1  14   6   15.00   11.70
   1 -14  -6    2.70    6.80
   1 -14  -6   17.80   11.80
  -1 -14   6   34.30   10.70
   1 -14  -6   19.10   10.30
  -1 -14   6    0.70    9.60
  -1 -14   6   11.60   11.20
   1  14  -5  388.96   30.90
  -1  14   5  356.06   25.70
  -1  14   5  369.26   26.20
   1  14  -5  389.66   26.30
  -1  14   5  406.06   27.20
  -1  14   5  408.06   33.60
   1  14  -5  348.27   27.50
  -1 -14   5  369.06   26.80
  -1 -14   5  371.66   26.80
  -1 -14   5  358.76   24.30
   1 -14  -5  437.06   34.30
   1 -14  -5  351.76   30.80
  -1 -14   5  385.06   29.40
   1 -14  -5  383.46   27.70
  -1  14   4  857.11   39.10
   1  14  -4  841.32   36.80
   1  14  -4  806.62   36.40
   1  14  -4  919.21   47.70
  -1  14   4  831.92   39.10
  -1  14   4  858.21   38.30
   1  14  -4  869.21   39.80
  -1  14   4  739.73   40.50
  -1 -14   4  877.71   38.60
   1 -14  -4  816.42   38.80
  -1 -14   4  867.91   40.70
   1 -14  -4  855.71   47.90
   1 -14  -4  773.32   48.80
  -1 -14   4  745.43   36.80
   1 -14  -4  825.92   41.20
  -1 -14   4  795.52   31.30
   1  14  -3  594.34   37.10
  -1  14   3  625.74   31.70
   1  14  -3  613.24   30.70
   1  14  -3  607.14   27.70
  -1  14   3  627.34   31.40
  -1  14   3  647.44   31.60
   1  14  -3  660.13   29.20
  -1 -14   3  642.94   32.00
  -1 -14   3  593.74   30.60
   1 -14  -3  627.14   34.50
   1 -14  -3  670.83   28.70
   1 -14  -3  598.14   27.30
   1 -14  -3  593.04   28.20
  -1 -14   3  627.84   23.50
   1 -14  -3  611.54   29.00
  -1 -14   3  633.04   34.00
  -1 -14   3  608.94   37.60
  -1 -14   3  606.24   33.20
  -1  14   2    3.00    4.90
  -1  14   2   -4.50    4.20
   1  14  -2    6.50    5.90
   1  14  -2    7.30    4.50
   1  14  -2   -2.50    7.90
   1  14  -2    3.80    4.30
   1  14  -2    8.80    6.30
  -1  14   2    4.00    5.00
  -1  14   2   11.30    6.50
   1  14  -2    2.90    5.00
   1  14  -2   -1.20    8.80
  -1 -14   2    6.10    7.10
  -1 -14   2    2.30    4.80
   1 -14  -2   -8.20    5.60
   1 -14  -2    5.00    6.30
  -1 -14   2    4.60    6.70
  -1 -14   2    4.90    5.90
   1 -14  -2   14.20    6.20
   1 -14  -2    6.20    5.50
   1 -14  -2    1.60    5.90
   1 -14  -2   12.70    7.20
   1  14  -1  380.96   17.90
   1  14  -1  350.06   20.90
  -1  14   1  381.76   18.50
  -1  14   1  376.16   17.70
  -1  14   1  375.76   34.20
  -1  14   1  356.96   21.70
   1  14  -1  335.87   24.30
   1  14  -1  387.36   21.20
   1  14  -1  376.96   23.40
  -1  14   1  360.86   21.10
  -1  14   1  388.36   20.40
  -1  14   1  374.66   23.40
   1  14  -1  413.66   14.50
   1 -14  -1  404.06   26.40
   1 -14  -1  403.16   22.20
  -1 -14   1  380.46   24.60
  -1 -14   1  366.16   26.60
   1 -14  -1  333.57   20.40
   1 -14  -1  338.57   21.80
  -1 -14   1  417.96   21.90
  -1 -14   1  342.27   23.40
   1 -14  -1  362.66   29.40
  -1 -14   1  366.76   21.10
   1 -14  -1  368.26   22.70
  -1 -14   1  352.86   23.50
   1  14   0  318.07   19.20
  -1  14   0  291.57   31.30
   1  14   0  293.47   14.50
  -1  14   0  288.37   17.00
  -1  14   0  306.37   18.30
  -1  14   0  303.77   19.40
   1  14   0  315.67   17.90
   1  14   0  315.17   26.00
   1  14   0  298.37   19.00
  -1  14   0  306.97   13.20
   1  14   0  291.67   15.10
  -1 -14   0  295.97   17.20
  -1 -14   0  279.97   20.90
  -1 -14   0  283.17   23.70
   1 -14   0  269.77   22.20
   1 -14   0  274.87   19.80
  -1 -14   0  292.47   20.40
   1 -14   0  267.47   19.40
   1 -14   0  268.57   18.70
   1 -14   0  290.47   18.90
   1 -14   0  271.97   19.00
   1 -14   0  317.27   27.20
  -1 -14   0  283.37   17.00
   1 -14   0  265.87   20.00
  -1 -14   0  264.97   20.70
   1  14   1  551.54   23.90
  -1  14  -1  620.64   28.90
   1  14   1  538.15   36.10
   1  14   1  515.75   36.60
  -1  14  -1  524.55   30.70
  -1  14  -1  643.94   23.40
   1  14   1  595.24   20.60
  -1  14  -1  569.24   28.10
   1  14   1  569.34   28.10
  -1  14  -1  626.14   25.60
   1  14   1  604.04   28.80
  -1  14  -1  526.15   34.40
  -1  14  -1  613.94   27.20
   1 -14   1  595.14   25.00
  -1 -14  -1  585.94   29.10
   1 -14   1  576.84   32.10
   1 -14   1  612.84   29.50
   1 -14   1  581.64   31.30
  -1 -14  -1  601.44   31.20
  -1 -14  -1  560.14   24.20
  -1 -14  -1  692.13   38.40
  -1 -14  -1  593.94   29.20
   1 -14   1  671.43   34.90
  -1 -14  -1  616.04   24.30
   1 -14   1  582.34   36.10
   1  14   2    0.30    4.60
   1  14   2   16.60   12.50
  -1  14  -2    5.40    4.00
  -1  14  -2   11.60    4.90
  -1  14  -2    7.00    6.20
   1  14   2   10.20    6.50
  -1  14  -2   10.60    6.50
   1  14   2   -8.50    6.00
   1 -14   2    4.60    6.70
  -1 -14  -2    2.30    6.00
  -1 -14  -2    9.10    5.50
   1 -14   2    6.70    5.80
  -1 -14  -2   17.10    6.20
   1 -14   2   11.10    7.20
   1 -14   2   17.70    7.60
  -1 -14  -2    8.50    6.60
  -1 -14  -2    8.20    3.80
  -1 -14  -2    9.10    8.70
   1  14   3  776.92   54.79
   1  14   3  852.11   38.20
  -1  14  -3  862.21   40.20
   1  14   3  826.62   37.60
  -1  14  -3  805.72   38.10
  -1  14  -3  784.22   33.50
   1  14   3  820.72   41.30
   1 -14   3  797.32   38.10
   1 -14   3  794.72   41.20
  -1 -14  -3  885.71   34.30
  -1 -14  -3  875.61   45.40
   1 -14   3  839.72   45.80
  -1 -14  -3  845.32   42.10
  -1 -14  -3  772.22   37.30
   1 -14   3  837.42   41.50
   1 -14   3  791.12   34.60
  -1  14  -4   16.40    8.90
  -1  14  -4    0.20    7.90
  -1  14  -4    4.00    6.10
   1  14   4   -8.50   11.40
   1  14   4    4.90    6.50
  -1 -14  -4    5.70    6.70
   1 -14   4   15.50    9.10
   1 -14   4    7.70    6.40
   1 -14   4   -9.30    8.20
  -1 -14  -4   -2.40    7.70
   1 -14   4   -1.60    6.30
  -1  14  -5  190.48   19.70
   1  14   5  174.98   22.00
  -1  14  -5  194.78   19.10
  -1  14  -5  163.68   23.20
   1  14   5  181.58   23.00
   1  14   5  179.68   29.30
  -1 -14  -5  178.38   22.20
   1 -14   5  201.98   24.60
   1 -14   5  200.38   17.80
   1 -14   5  159.68   18.30
  -1 -14  -5  195.88   22.40
   1 -14   5  123.19   24.10
  -1  14  -6   16.90    9.80
   1  14   6    9.20    9.30
  -1  14  -6   15.10   10.30
   1  14   6  -18.80   16.60
  -1  14  -6   30.20   12.40
   1  14   6   -5.20    9.40
   1 -14   6   -0.20   12.50
   1 -14   6   -4.70    9.00
  -1 -14  -6   13.10   11.10
   1 -14   6  -12.10   10.30
  -1 -14  -6   -3.90    7.90
  -1 -14  -6   18.30   12.50
   1  14   7    9.30   23.60
  -1  14  -7    3.80   13.60
   1  14   7    2.70   14.50
  -1  14  -7   12.40   12.60
   1  14   7   10.00   14.40
  -1  14  -7   14.40   12.00
  -1 -14  -7    5.10   12.40
   1 -14   7    5.70   11.50
  -1 -14  -7   -4.60   12.10
  -1  15   7  136.99   21.20
  -1  15   7  196.68   27.40
   1  15  -7  205.38   27.90
   1  15  -7  175.88   25.30
   1  15  -7  202.68   27.40
   1  15  -7  133.09   27.40
  -1 -15   7  215.28   26.40
  -1 -15   7  170.08   25.80
   1 -15  -7  129.89   22.90
   1  15  -6   14.70    9.90
   1  15  -6    5.60    8.80
  -1  15   6   -9.90    9.40
   1  15  -6   10.80   11.30
  -1  15   6   10.80   12.00
   1  15  -6   -5.90   10.20
   1 -15  -6    0.60   10.60
  -1 -15   6   -8.40    9.40
   1 -15  -6   12.80   11.10
  -1 -15   6   -6.90    9.40
  -1 -15   6   10.40    9.60
   1  15  -5   41.00   12.20
  -1  15   5   31.50   14.80
  -1  15   5   24.20    9.00
   1  15  -5   42.80   10.70
  -1  15   5   34.60   12.50
   1  15  -5   11.70    7.80
   1  15  -5   47.50   14.20
   1 -15  -5   25.50   10.10
  -1 -15   5   29.30   11.40
   1 -15  -5   27.10   12.00
  -1 -15   5   28.60   10.40
  -1 -15   5   29.00    9.30
   1 -15  -5   24.50   10.70
   1  15  -4    0.80    7.60
   1  15  -4   18.30    7.50
  -1  15   4   14.40    8.60
  -1  15   4    4.00   11.30
   1  15  -4    6.90    6.80
   1  15  -4   19.10    8.60
   1  15  -4   12.10    8.90
  -1 -15   4    3.20    7.60
   1 -15  -4   14.50    7.80
  -1 -15   4   13.40    9.60
  -1 -15   4    0.50    7.40
   1 -15  -4   12.70    7.80
  -1 -15   4   16.10    8.20
   1 -15  -4   22.60   11.80
  -1  15   3  447.26   24.70
  -1  15   3  455.75   26.70
  -1  15   3  405.26   27.50
   1  15  -3  403.06   24.80
   1  15  -3  413.36   26.80
   1  15  -3  423.06   22.60
   1  15  -3  381.46   21.80
  -1  15   3  387.96   25.50
  -1 -15   3  374.16   25.50
   1 -15  -3  435.66   23.80
   1 -15  -3  383.36   37.50
  -1 -15   3  396.96   27.70
  -1 -15   3  417.86   26.60
   1 -15  -3  409.56   22.80
   1 -15  -3  424.66   23.00
  -1  15   2    9.50    5.60
  -1  15   2    5.40    6.20
   1  15  -2    1.60    6.20
  -1  15   2   14.50    6.30
   1  15  -2   16.20    9.80
  -1  15   2   16.30    7.60
   1  15  -2   10.10    4.70
   1 -15  -2   14.90    7.20
  -1 -15   2   17.20    9.30
  -1 -15   2   11.60    7.70
   1 -15  -2   11.00    7.40
  -1 -15   2   11.10    6.90
  -1 -15   2    3.50    6.90
   1 -15  -2    9.00    5.30
   1 -15  -2    8.20    8.00
   1 -15  -2   15.00    8.40
  -1  15   1   12.40    6.50
  -1  15   1   20.40    6.90
   1  15  -1   32.40   13.30
  -1  15   1   23.50    6.60
  -1  15   1   29.20    7.90
   1  15  -1   15.20    9.30
  -1  15   1   26.20    6.90
   1  15  -1   14.70    5.10
   1  15  -1   21.30    6.90
   1  15  -1   15.60    8.20
   1 -15  -1   11.90    8.40
   1 -15  -1   18.00    9.40
   1 -15  -1    5.20    5.40
  -1 -15   1   25.00    9.00
   1 -15  -1   24.90    8.70
  -1 -15   1   31.10    8.20
  -1 -15   1   30.10    9.20
  -1 -15   1   29.30    8.10
   1 -15  -1   19.70    7.60
  -1  15   0   52.19    9.80
   1  15   0   48.00    7.70
  -1  15   0   38.00    8.60
   1  15   0   56.59   10.50
  -1  15   0   47.40    6.40
   1  15   0   51.39   12.80
  -1  15   0   41.70   11.60
  -1  15   0   42.70    7.20
   1  15   0   46.00    9.30
   1  15   0   46.60    9.40
  -1  15   0   29.90   16.10
  -1  15   0   41.80    8.70
   1 -15   0   55.19   10.60
  -1 -15   0   33.70   10.00
  -1 -15   0   43.70    8.40
   1 -15   0   33.60    9.50
  -1 -15   0   49.90   11.30
  -1 -15   0   35.30    8.00
  -1 -15   0   36.80   11.00
   1 -15   0   42.80   13.10
  -1  15  -1   48.90    9.90
   1  15   1   48.20    9.90
  -1  15  -1   64.19   14.60
   1  15   1   38.70    9.00
   1  15   1   65.39    9.30
  -1  15  -1   38.60    8.40
  -1  15  -1   46.00   10.20
   1  15   1   47.80    9.60
  -1  15  -1   44.70    8.60
   1 -15   1   48.70   10.30
  -1 -15  -1   66.39   13.00
  -1 -15  -1   59.39   13.20
   1 -15   1   65.29   12.70
  -1 -15  -1   43.70   10.70
   1 -15   1   36.90   12.40
   1 -15   1   46.00   13.60
  -1 -15  -1   52.99   11.80
   1  15   2   39.10    9.20
  -1  15  -2   24.70    6.80
   1  15   2   29.10   10.30
  -1  15  -2   20.70    7.70
   1  15   2   15.10    7.70
  -1  15  -2   19.30    7.30
  -1  15  -2   26.00    9.70
  -1 -15  -2   29.70    8.90
  -1 -15  -2   34.50   10.90
   1 -15   2   28.00    9.40
   1 -15   2   12.60    8.70
  -1 -15  -2   21.20    8.40
  -1 -15  -2    2.00    7.50
   1 -15   2   39.80   12.10
  -1  15  -3   78.19   13.60
   1  15   3   60.89   12.00
  -1  15  -3   81.59   17.10
   1  15   3   56.89   12.00
  -1  15  -3   73.69   12.00
  -1 -15  -3   56.79   12.00
  -1 -15  -3   62.49   14.80
  -1 -15  -3   60.89   10.40
   1 -15   3   76.99   17.00
  -1 -15  -3   62.39   13.60
   1 -15   3   77.09   16.10
   1 -15   3   35.20   10.70
  -1  15  -4  152.48   20.10
   1  15   4  135.29   18.70
  -1  15  -4  170.98   21.90
   1  15   4  138.89   19.50
   1 -15   4  130.29   18.80
  -1 -15  -4  126.99   17.30
  -1 -15  -4  143.79   22.70
   1 -15   4  144.89   21.60
  -1 -15  -4  151.18   20.80
   1 -15   4  180.98   18.20
   1  15   5  100.89   22.60
  -1  15  -5  116.29   17.10
  -1  15  -5  101.39   17.20
   1  15   5   76.69   16.30
   1  15   5  123.79   20.20
  -1  15  -5  110.69   17.40
   1 -15   5  114.99   15.80
  -1 -15  -5   94.69   18.30
   1 -15   5  105.09   15.70
  -1 -15  -5  120.19   20.10
   1 -15   5  120.79   19.60
   1 -15   5  118.19   17.70
  -1  15  -6   10.80   11.10
   1  15   6   28.50   21.60
  -1  15  -6   26.70   12.50
   1  15   6   13.60   13.30
   1  15   6   -1.40   12.20
  -1  15  -6   15.60   10.60
  -1 -15  -6   -2.00   12.00
  -1 -15  -6   -8.80   12.10
  -1 -15  -6   12.70    9.40
   1 -15   6   31.90   15.00
   1  16  -6   20.60   11.40
   1  16  -6    5.30   10.80
  -1  16   6    5.50   13.50
  -1  16   6    8.90   13.70
   1  16  -6   20.00   14.50
   1  16  -6   25.20   11.10
  -1 -16   6    2.50   10.70
   1 -16  -6   -0.40   12.60
  -1 -16   6   29.60   13.70
  -1 -16   6    1.30   11.70
   1 -16  -6   13.10   13.10
   1  16  -5   47.70   12.40
   1  16  -5   36.70   10.80
   1  16  -5   55.69   14.90
  -1  16   5   52.69   13.20
  -1  16   5   44.60   12.50
  -1 -16   5   57.29   15.70
   1 -16  -5   57.39   16.90
  -1 -16   5   57.29   13.80
   1 -16  -5   64.99   15.40
  -1 -16   5   44.40   13.00
   1 -16  -5   63.09   16.70
  -1  16   4  486.95   34.40
   1  16  -4  466.85   31.30
   1  16  -4  500.45   29.60
   1  16  -4  447.06   28.80
  -1  16   4  464.25   33.40
   1  16  -4  514.45   27.80
  -1  16   4  449.95   28.60
  -1  16   4  441.76   30.00
   1 -16  -4  434.46   36.40
  -1 -16   4  495.45   32.20
  -1 -16   4  460.75   29.20
  -1 -16   4  498.05   32.30
   1 -16  -4  457.25   32.90
   1 -16  -4  485.45   50.19
  -1 -16   4  534.95   32.40
   1  16  -3   45.90   10.30
  -1  16   3   51.29   12.20
   1  16  -3   58.09   12.40
   1  16  -3   55.09    9.30
  -1  16   3   56.19   13.60
  -1  16   3   51.89   11.00
   1  16  -3   52.09   12.30
  -1 -16   3   43.10   12.90
  -1 -16   3   48.90   12.40
   1 -16  -3   21.60    8.80
  -1 -16   3   41.10   10.50
   1 -16  -3   58.59   16.80
   1 -16  -3   38.60   13.80
  -1 -16   3   56.39   14.10
  -1  16   2   67.19   10.50
   1  16  -2  105.29   12.40
  -1  16   2   70.49   11.10
  -1  16   2   62.69   12.00
   1  16  -2   84.09   13.10
  -1  16   2   62.59   12.40
  -1 -16   2   84.79   18.20
   1 -16  -2   77.39   12.70
  -1 -16   2   82.19   14.10
   1 -16  -2  109.69   18.10
   1 -16  -2   71.29   12.30
   1 -16  -2   54.09   14.30
   1 -16  -2   77.19   14.80
   1  16  -1   54.79   12.50
   1  16  -1   61.29   16.90
  -1  16   1   67.29    9.30
  -1  16   1   62.69   11.10
  -1  16   1   97.99   41.80
   1  16  -1   65.69    9.40
   1  16  -1   75.29   11.70
  -1  16   1   58.09   10.50
  -1  16   1   57.49    9.70
   1  16  -1   51.19    9.90
   1 -16  -1   66.09   13.70
  -1 -16   1   80.99   16.00
  -1 -16   1   67.99   11.30
  -1 -16   1   60.09   13.20
   1 -16  -1   46.10   15.60
   1 -16  -1   80.89   13.10
  -1 -16   1   59.49   14.10
   1 -16  -1   71.79   12.40
  -1  16   0  156.58   14.40
   1  16   0  160.48   13.00
  -1  16   0  150.18   27.90
   1  16   0  163.78   14.60
   1  16   0  180.78   16.40
  -1  16   0  164.28   14.30
  -1  16   0  191.48   15.70
  -1 -16   0  191.98   20.90
   1 -16   0  148.69   20.50
  -1 -16   0  159.98   19.60
  -1 -16   0  184.18   14.90
   1 -16   0  151.98   22.60
  -1 -16   0  165.18   18.30
   1 -16   0  165.58   16.30
   1  16   1 1293.27   49.60
  -1  16  -1 1320.57   47.00
   1  16   1 1268.67   47.30
  -1  16  -1 1282.37   48.90
  -1  16  -1 1315.47   50.99
   1 -16   1 1273.07   54.09
   1 -16   1 1282.47   50.09
  -1 -16  -1 1267.87   49.90
  -1 -16  -1 1235.78   52.19
  -1 -16  -1 1291.27   43.00
   1 -16   1 1303.27   61.29
  -1  16  -2  217.78   19.60
   1  16   2  185.08   17.80
  -1  16  -2  191.58   14.60
   1  16   2  189.68   20.30
  -1  16  -2  201.78   17.20
   1  16   2  210.38   18.90
  -1  16  -2  173.08   17.60
  -1 -16  -2  196.98   19.30
  -1 -16  -2  191.18   22.30
   1 -16   2  216.18   21.50
   1 -16   2  250.67   21.00
   1 -16   2  231.48   21.30
  -1 -16  -2  202.08   22.00
  -1 -16  -2  204.58   18.20
   1  16   3  174.48   18.50
  -1  16  -3  144.39   20.10
   1  16   3  156.08   22.80
  -1  16  -3  182.78   18.40
  -1  16  -3  184.18   16.10
   1  16   3  160.08   19.50
   1 -16   3  208.78   20.70
  -1 -16  -3  161.58   23.20
  -1 -16  -3  148.39   21.20
   1 -16   3  201.38   22.30
   1 -16   3  204.38   20.60
  -1 -16  -3  153.68   19.60
  -1 -16  -3  170.88   16.00
   1 -16   3  204.28   21.20
  -1  16  -4   16.50    9.30
   1  16   4  -17.60    6.30
  -1  16  -4    9.30    9.80
  -1  16  -4   -4.50    8.60
   1  16   4   -9.00   12.90
   1  16   4    4.50    9.60
   1 -16   4    9.90    7.70
   1 -16   4    8.30   12.20
  -1 -16  -4   -1.90    9.00
   1 -16   4   -1.50    7.50
  -1 -16  -4    7.40    8.00
  -1 -16  -4    6.40    9.70
  -1  16  -5   17.80   11.30
   1  16   5   30.60   12.30
   1  16   5   36.30   18.90
  -1  16  -5   22.10   11.70
  -1  16  -5   50.29   14.50
   1  16   5   27.70   14.40
  -1 -16  -5   40.60   13.90
   1 -16   5   39.20   12.20
   1 -16   5   17.30   11.10
   1 -16   5   19.00   13.80
  -1 -16  -5   43.10   14.50
  -1  16  -6   45.70   16.60
  -1  16  -6   52.69   15.80
   1  16   6   31.10   23.80
   1  16   6   32.40   15.60
   1  16   6   41.80   15.70
  -1  16  -6   23.30   12.70
  -1 -16  -6   48.20   13.00
   1 -16   6   47.20   16.40
  -1 -16  -6   42.20   15.10
  -1 -16  -6   34.40   13.90
  -1  17   6  193.58   27.00
   1  17  -6  204.38   27.10
  -1  17   6  207.88   25.80
   1  17  -6  228.78   24.40
   1  17  -6  168.88   23.70
  -1 -17   6  252.47   29.50
   1 -17  -6  158.18   26.30
   1 -17  -6  221.28   27.50
  -1 -17   6  213.98   28.20
  -1 -17   6  181.28   23.80
   1  17  -5   69.19   17.20
   1  17  -5   51.89   12.30
  -1  17   5   55.19   14.10
   1  17  -5   55.29   13.70
   1  17  -5   47.40   13.50
  -1 -17   5   26.70   13.90
   1 -17  -5   48.30   13.30
   1 -17  -5   40.60   16.70
  -1 -17   5   33.00   12.50
   1 -17  -5   34.50   15.40
  -1 -17   5   41.30   13.70
   1  17  -4   65.49   14.60
  -1  17   4   78.59   15.30
  -1  17   4   57.59   13.20
   1  17  -4   92.59   14.90
   1  17  -4   81.99   15.00
  -1  17   4   63.49   18.00
   1  17  -4   70.09   14.30
   1 -17  -4   67.29   18.30
  -1 -17   4   76.49   14.40
   1 -17  -4   84.79   16.80
  -1 -17   4   66.79   15.00
  -1 -17   4   78.29   14.80
   1 -17  -4   96.59   17.50
  -1 -17   4   70.89   15.50
   1  17  -3   -2.90    6.60
  -1  17   3   -6.80   10.40
   1  17  -3    2.00    6.70
  -1  17   3    1.80   13.80
   1  17  -3  -13.10    7.60
  -1  17   3   -3.00    6.40
   1  17  -3    2.10    5.80
  -1  17   3   -3.10    7.10
   1 -17  -3    1.80    8.40
   1 -17  -3    3.80   11.70
   1 -17  -3   -6.10    6.60
  -1 -17   3    2.90    8.10
  -1 -17   3    4.50    7.70
  -1 -17   3   -9.70    8.50
  -1 -17   3   -9.90    7.40
   1  17  -2  153.58   16.10
   1  17  -2  179.28   14.40
  -1  17   2  164.48   19.70
  -1  17   2  163.98   18.80
  -1  17   2  168.88   19.50
   1  17  -2  203.08   18.50
   1 -17  -2  171.08   15.90
  -1 -17   2  133.89   19.10
   1 -17  -2  159.28   24.70
   1 -17  -2  164.68   19.60
  -1 -17   2  149.99   21.20
   1 -17  -2  182.88   23.70
   1  17  -1   -4.00    6.40
  -1  17   1   -7.70    4.40
   1  17  -1    7.20    4.90
  -1  17   1    2.90    5.90
   1 -17  -1   -8.90    7.30
   1 -17  -1   12.40   11.50
   1 -17  -1   -3.20    6.60
   1 -17  -1   -7.20    5.80
  -1 -17   1    7.60    7.40
  -1 -17   1    0.10    8.30
  -1 -17   1   -3.00    7.00
  -1  17   0 1527.75   52.09
  -1  17   0 1541.25   51.39
   1  17   0 1451.25   52.69
  -1  17   0 1488.15   51.39
   1  17   0 1451.65   49.80
   1  17   0 1382.56   47.30
   1  17   0 1346.57   52.69
  -1 -17   0 1461.55   56.99
   1 -17   0 1404.46   67.59
  -1 -17   0 1477.45   50.39
   1 -17   0 1517.45   60.29
  -1 -17   0 1540.45   65.89
   1 -17   0 1461.35   53.89
  -1 -17   0 1408.36   58.39
   1 -17   0 1503.95   61.59
  -1  17  -1  376.56   22.60
  -1  17  -1  362.36   23.30
   1  17   1  373.46   23.50
   1  17   1  366.96   24.20
   1  17   1  364.06   28.20
  -1 -17  -1  360.36   30.30
   1 -17   1  336.87   26.30
   1 -17   1  377.66   27.80
   1 -17   1  348.67   24.00
  -1 -17  -1  342.87   36.20
   1 -17   1  350.36   36.30
  -1 -17  -1  326.77   25.50
  -1  17  -2  715.33   35.60
  -1  17  -2  713.93   34.30
   1  17   2  719.23   35.90
  -1 -17  -2  688.83   43.20
  -1 -17  -2  650.73   36.40
   1 -17   2  698.83   39.50
   1 -17   2  664.73   35.80
   1 -17   2  630.44   46.80
  -1 -17  -2  654.13   40.10
   1 -17   2  675.53   39.30
  -1 -17  -2  647.54   33.20
  -1  17  -3   26.80    8.90
   1  17   3   22.10    8.80
   1  17   3   10.70   13.10
  -1  17  -3    7.20    7.60
   1  17   3    5.10    8.30
  -1  17  -3   20.40   11.50
   1 -17   3   27.80    9.90
  -1 -17  -3   11.00    9.60
  -1 -17  -3   32.00   10.70
   1 -17   3   29.80   12.30
   1 -17   3   31.90   11.70
  -1 -17  -3   22.90   11.50
   1 -17   3   39.10   11.60
   1  17   4  120.29   18.90
   1  17   4  170.78   21.80
  -1  17  -4  152.48   22.40
   1  17   4  153.68   26.10
  -1  17  -4  131.39   19.60
  -1 -17  -4  155.58   22.70
  -1 -17  -4  163.98   18.50
  -1 -17  -4  125.79   22.00
   1 -17   4  130.89   19.60
   1 -17   4  147.39   23.20
   1 -17   4  141.69   19.70
   1  17   5   21.80   21.30
   1  17   5    9.70   12.00
   1  17   5   43.00   15.60
  -1  17  -5   64.79   15.80
  -1  17  -5   38.80   15.00
   1 -17   5   37.70   13.90
   1 -17   5   53.69   17.90
   1 -17   5   55.79   13.80
  -1 -17  -5   37.80   14.60
  -1 -17  -5   43.90   15.60
  -1  18   5    4.60   11.60
   1  18  -5   37.50   14.40
   1  18  -5   39.30   13.20
   1  18  -5   46.00   13.80
   1  18  -5   53.19   14.70
   1 -18  -5   24.10   16.40
  -1 -18   5    7.50   11.60
   1 -18  -5   51.79   14.40
  -1 -18   5   34.20   15.50
   1 -18  -5   22.90   13.60
  -1 -18   5   20.60   14.90
   1  18  -4  109.29   18.20
   1  18  -4  115.29   17.40
   1  18  -4  150.58   16.20
   1  18  -4  134.99   22.20
  -1  18   4  129.09   19.40
  -1 -18   4  123.69   19.60
   1 -18  -4  132.39   19.90
  -1 -18   4  112.59   19.50
   1 -18  -4   83.59   21.10
   1 -18  -4  146.69   23.00
  -1 -18   4  107.29   20.00
  -1  18   3  159.08   22.20
   1  18  -3  163.98   21.60
  -1  18   3  168.38   21.10
   1  18  -3  161.48   14.70
   1  18  -3  161.88   19.50
  -1 -18   3  137.39   20.40
   1 -18  -3  120.09   19.40
  -1 -18   3  117.19   17.40
   1 -18  -3  104.09   22.00
  -1 -18   3  165.78   22.60
  -1  18   2  130.19   16.80
   1  18  -2  142.09   17.50
   1  18  -2  135.89   17.80
  -1 -18   2  120.79   19.70
  -1 -18   2  125.09   21.20
  -1 -18   2  113.49   17.30
   1 -18  -2  112.49   19.70
  -1 -18   2   86.89   17.00
   1 -18  -2  108.69   17.10
   1 -18  -2  113.89   22.60
   1  18  -1    4.70    7.20
  -1  18   1   16.80    8.50
  -1  18   1   -2.00    7.00
   1  18  -1   12.90    7.80
  -1  18   1    7.70    6.40
   1  18  -1    4.40    8.80
  -1 -18   1    6.40    8.10
   1 -18  -1    3.30    8.30
   1 -18  -1    5.30   11.40
  -1 -18   1   -1.60    8.20
   1 -18  -1    1.70    6.90
  -1 -18   1   -0.50    8.20
  -1  18   0    4.90    6.30
   1  18   0   -2.00    6.60
   1  18   0   14.80    8.10
  -1  18   0   14.10    7.70
  -1 -18   0    6.50   10.10
   1 -18   0   10.20    9.10
  -1 -18   0   11.90    8.90
   1 -18   0   -1.30    9.70
   1 -18   0    9.90    8.80
   1 -18   0   -8.20    8.10
  -1 -18   0   12.20    9.70
  -1  18  -1  403.96   24.80
   1  18   1  445.96   26.40
   1  18   1  388.86   26.50
  -1  18  -1  410.16   26.50
   1  18   1  412.16   28.00
  -1 -18  -1  403.56   33.00
   1 -18   1  435.56   35.70
   1 -18   1  391.46   39.60
   1 -18   1  391.26   29.70
   1 -18   1  404.66   29.70
  -1 -18  -1  406.46   29.40
  -1  18  -2   77.09   15.60
   1  18   2   44.20   12.40
  -1  18  -2   51.19   12.50
  -1  18  -2   30.40    9.30
   1  18   2   41.80   12.50
   1  18   2   66.49   13.80
   1 -18   2   50.59   13.60
   1 -18   2   53.89   17.90
   1 -18   2   45.80   14.40
  -1 -18  -2   34.70   11.50
  -1 -18  -2   33.90   14.90
   1 -18   2   48.70   11.60
  -1 -18  -2   41.10   14.40
  -1 -18  -2   74.29   13.50
   1  18   3   65.89   14.20
   1  18   3   64.19   13.90
  -1  18  -3   56.59   14.50
   1  18   3   71.69   18.90
  -1  18  -3   63.89   15.40
  -1  18  -3   58.79   14.70
  -1 -18  -3   60.39   17.10
   1 -18   3   52.99   16.90
  -1 -18  -3  101.49   17.20
   1 -18   3   57.19   14.90
   1 -18   3   73.49   17.20
   1 -18   3   86.79   17.70
  -1 -18  -3   91.39   18.20
  -1  18  -4   29.00   11.20
   1  18   4   27.00   11.40
  -1  18  -4   44.50   14.50
  -1  18  -4   41.30   15.40
   1  18   4   59.29   21.00
   1 -18   4   21.10   11.80
   1 -18   4   40.60   13.00
   1 -18   4   43.00   14.40
  -1 -18  -4   60.09   16.60
  -1 -18  -4   38.80   14.60
  -1  18  -5  250.87   26.40
   1  18   5  300.67   32.40
  -1  18  -5  266.07   32.00
   1  18   5  260.47   35.90
   1 -18   5  196.18   25.50
  -1 -18  -5  242.58   31.10
   1 -18   5  307.87   28.50
   1  19  -5  145.69   21.60
   1  19  -5  116.39   19.40
  -1  19   5  120.99   22.10
   1  19  -5  109.29   22.40
  -1 -19   5  138.29   23.40
  -1 -19   5  176.78   36.10
   1 -19  -5  127.49   27.30
   1  19  -4   13.00   10.40
  -1  19   4   -8.50   10.20
   1  19  -4   13.70   11.90
   1  19  -4    6.40   10.60
  -1 -19   4   -6.70   12.20
   1 -19  -4  -13.50   12.50
  -1 -19   4   28.10   14.80
   1 -19  -4    6.80   11.50
   1 -19  -4   16.70   12.00
  -1 -19   4    2.40   10.80
   1  19  -3   33.70   11.90
  -1  19   3   11.60    9.90
   1  19  -3   33.80   13.10
  -1 -19   3   19.50   11.80
  -1 -19   3   15.50   10.10
   1 -19  -3   11.40   10.60
   1 -19  -3   23.30   11.50
  -1 -19   3   25.40   13.40
  -1 -19   3   31.30   12.40
   1  19  -2    8.00    9.20
  -1  19   2  -20.10    7.00
   1  19  -2    4.30    8.00
  -1 -19   2   21.80   11.00
   1 -19  -2    6.60   11.40
  -1 -19   2   -4.20    8.90
  -1 -19   2   -1.40    8.40
   1 -19  -2   13.20    9.80
  -1 -19   2    4.00   10.80
   1 -19  -2    4.20   10.10
   1  19  -1    9.90    7.20
   1  19  -1   10.10    9.20
  -1  19   1   12.10   11.10
  -1  19   1    9.90    7.90
   1  19  -1   23.00    9.50
   1 -19  -1    6.80    8.70
  -1 -19   1   -2.20    9.30
   1 -19  -1   -0.40    9.50
  -1 -19   1   15.90   11.40
  -1 -19   1   24.20   10.40
   1 -19  -1    8.70   10.50
   1 -19  -1   28.50   13.30
  -1  19   0    1.00    6.90
   1  19   0   -6.70    7.30
   1  19   0   17.40    8.30
  -1  19   0    7.40    7.30
   1 -19   0   18.40   12.00
   1 -19   0   18.80   10.70
  -1 -19   0   14.80   12.00
   1 -19   0    6.40   12.80
  -1 -19   0   22.50   11.60
  -1 -19   0   24.40   10.40
   1  19   1    8.00    8.60
   1  19   1   12.30    9.40
  -1  19  -1   23.30   10.70
  -1  19  -1    2.10    6.70
  -1 -19  -1   -7.50    8.20
  -1 -19  -1   -3.90    8.50
   1 -19   1    9.40   10.10
   1 -19   1    3.20   10.30
   1 -19   1    9.20    9.70
  -1 -19  -1   -2.20    8.90
   1 -19   1    8.50    9.40
   1  19   2   44.80   16.30
  -1  19  -2   35.10   11.70
   1  19   2   30.70   12.30
  -1  19  -2   31.50    9.80
   1  19   2   34.30   12.10
  -1 -19  -2   29.10   13.70
  -1 -19  -2   42.80   13.40
  -1 -19  -2   39.40   14.20
  -1 -19  -2   22.30   10.50
   1 -19   2   45.60   12.20
   1 -19   2   32.50   13.80
   1 -19   2   35.80   13.70
   1 -19   2   39.90   14.80
   1  19   3    5.60   15.60
  -1  19  -3   31.90   13.30
  -1  19  -3    6.90   10.40
  -1  19  -3   11.10    9.90
   1  19   3   11.50   11.70
   1  19   3   16.30   11.00
   1 -19   3   13.40   11.90
  -1 -19  -3   15.70    9.80
  -1 -19  -3    4.80   12.20
   1 -19   3    6.20   10.20
  -1 -19  -3    0.20   11.40
   1 -19   3    3.90   11.60
   1 -19   3   21.00   14.40
  -1  19  -4  143.09   22.80
   1  19   4   90.99   18.80
   1  19   4  160.98   30.80
  -1  19  -4  163.18   22.60
   1  19   4  125.79   20.40
   1 -19   4  134.29   21.30
   1 -19   4  120.69   21.30
  -1 -19  -4  138.19   24.70
  -1 -19  -4  146.09   27.40
   1  20  -4    6.70   14.10
  -1  20   4    0.30   11.10
   1 -20  -4   -2.90   11.90
  -1 -20   4   -4.80   13.90
  -1 -20   4   -9.90   11.30
   1 -20  -4   -9.60   15.20
   1  20  -3   -5.20    8.60
   1  20  -3   -4.10   12.60
  -1  20   3  -10.20    9.20
  -1 -20   3   -4.60   10.70
  -1 -20   3    4.30   10.90
  -1 -20   3    1.40   12.30
   1 -20  -3   25.30   12.30
  -1 -20   3   -6.10   10.60
   1 -20  -3   -9.40   13.20
   1  20  -2   67.29   16.70
   1  20  -2   98.59   15.90
  -1  20   2   80.39   15.20
  -1 -20   2   75.59   16.00
  -1 -20   2   80.19   18.10
  -1 -20   2   80.49   17.30
   1 -20  -2   50.29   15.60
   1 -20  -2  100.99   24.90
  -1 -20   2   81.39   18.80
   1 -20  -2   63.39   14.20
   1  20  -1  207.38   20.80
  -1  20   1  144.29   19.20
   1  20  -1  200.48   20.80
  -1  20   1  194.68   19.80
   1 -20  -1  170.88   23.40
  -1 -20   1  190.38   24.00
   1 -20  -1  180.78   28.70
  -1 -20   1  171.48   25.10
  -1 -20   1  167.68   23.70
   1 -20  -1  223.68   28.20
   1  20   0   57.99   14.00
  -1  20   0   84.29   14.80
   1  20   0   72.09   14.40
  -1  20   0   60.49   13.00
   1 -20   0   43.80   18.40
   1 -20   0   60.09   13.70
  -1 -20   0   59.39   16.40
   1 -20   0   64.79   16.50
  -1 -20   0   65.09   16.20
  -1 -20   0   98.19   19.10
   1 -20   0   63.89   15.60
   1  20   1  107.19   18.00
   1  20   1   79.59   16.60
  -1  20  -1   81.29   13.30
  -1 -20  -1   58.09   15.00
   1 -20   1   97.49   20.20
   1 -20   1   75.09   19.20
  -1 -20  -1   60.49   17.20
   1 -20   1   81.49   15.20
  -1 -20  -1   91.49   17.40
   1 -20   1   69.69   17.30
  -1  20  -2   24.30   13.00
   1  20   2  -17.30   13.30
   1  20   2   14.00    9.80
  -1  20  -2   17.20    9.40
  -1 -20  -2   14.00   11.10
  -1 -20  -2    7.10   13.70
   1 -20   2    8.70   12.10
  -1 -20  -2    6.40   11.30
   1 -20   2   -4.40   13.20
  -1 -20  -2   20.90   14.00
   1 -20   2    9.50   12.40
   1 -20   2    3.10   11.40
  -1  20  -3  297.17   27.10
  -1  20  -3  362.66   32.00
  -1  20  -3  327.57   27.50
   1  20   3  343.37   29.80
   1  20   3  288.57   34.30
  -1 -20  -3  256.77   27.30
   1 -20   3  325.47   30.90
   1  21  -3   -2.50   12.80
  -1  21   3   -7.40   10.10
   1 -21  -3   13.00   17.70
  -1 -21   3    8.00   13.00
   1 -21  -3    0.80   15.40
  -1 -21   3    2.10   12.00
  -1 -21   3    8.40   13.80
  -1 -21   3    7.00   11.40
  -1  21   2   33.00   12.10
   1  21  -2   21.70   11.70
   1  21  -2   41.10   12.70
   1 -21  -2   42.20   14.00
   1 -21  -2   -9.70   12.60
  -1 -21   2   43.50   15.70
   1  21  -1   26.30   11.90
  -1  21   1   67.39   14.70
   1  21  -1   51.29   13.30
   1 -21  -1   41.60   17.90
   1 -21  -1   22.00   13.10
  -1 -21   1   35.80   15.20
  -1 -21   1   15.30   13.70
  -1 -21   1   26.00   14.70
   1 -21  -1   46.40   16.50
  -1 -21   1   65.09   17.00
   1  21   0  375.66   27.10
  -1  21   0  364.06   27.40
  -1  21   0  344.27   26.40
   1  21   0  289.47   25.80
   1 -21   0  334.57   35.50
   1 -21   0  353.96   31.20
  -1 -21   0  286.37   29.40
  -1 -21   0  311.37   29.60
  -1 -21   0  308.97   34.10
   1 -21   0  328.97   31.60
  -1  21  -1   16.20    9.70
   1  21   1   14.70   10.70
   1  21   1   26.20   15.40
   1 -21   1   15.70   14.70
  -1 -21  -1   16.10   15.90
  -1 -21  -1   -5.60   11.30
   1 -21   1  -19.30   13.40
   1 -21   1    9.10   12.00
   1 -21   1   24.50   14.00
  -1 -21  -1   11.60   11.80
  -1  21  -2  423.16   28.40
   1  21   2  336.87   30.80
   1  21   2  372.36   34.10
  -1 -21  -2  341.77   32.60
   1 -21   2  406.76   34.60
  -1 -21  -2  357.26   34.70
   1 -21   2  380.16   34.50
  -1 -21  -2  351.66   34.90
   1 -21   2  334.47   29.80
   2   0  -9    9.90    7.90
   2   0  -9    5.60   11.70
   2   0  -9  -16.90    9.20
  -2   0   9   46.70   33.80
  -2   0   9   -0.20    8.80
  -2   0   8  288.67   23.40
   2   0  -8  277.27   20.30
   2   0  -8  255.37   23.40
  -2   0   8  290.37   30.70
   2   0  -8  298.27   24.90
   2   0  -7   11.30   13.40
  -2   0   7   10.40    7.30
  -2   0   7   21.20    7.70
  -2   0   7    4.20   12.70
  -2   0   7   15.40    6.60
  -2   0   7    3.00    4.60
   2   0  -7    2.00    6.00
   2   0  -7   -0.20    6.30
   2   0  -7    4.10    5.10
   2   0  -6  755.22   30.10
  -2   0   6  717.43   26.80
  -2   0   6  737.83   33.00
   2   0  -6  737.73   21.40
   2   0  -6  745.63   34.30
  -2   0   6  749.73   22.10
   2   0  -6  745.73   34.20
   2   0  -6  762.52   39.40
   2   0  -6  788.32   24.30
   2   0  -6  731.53   29.00
   2   0  -6  731.23   20.30
  -2   0   6  742.83   43.40
   2   0  -6  735.63   27.50
  -2   0   6  808.62   30.30
   2   0  -6  632.54   31.00
   2   0  -6  770.92   27.80
   2   0  -6  725.13   27.60
   2   0  -6  696.93   33.70
   2   0  -5    3.40    2.60
  -2   0   5    0.00    3.40
  -2   0   5   -0.90    3.60
   2   0  -5   -2.80    2.70
   2   0  -5   -7.10    3.80
  -2   0   5   -1.30    4.60
  -2   0   5   -3.40    2.80
   2   0  -5    0.90    3.40
   2   0  -5    3.30    5.60
   2   0  -5    2.60    3.10
   2   0  -5   -0.90    4.30
   2   0  -5    2.50    3.70
   2   0  -5   -0.40    2.70
  -2   0   5   -5.30    8.90
  -2   0   5    0.30    3.10
   2   0  -5    2.00    3.50
   2   0  -5    3.30    2.70
   2   0  -4 2947.41   79.99
   2   0  -4 3173.78   83.79
   2   0  -4 3145.59   83.99
   2   0  -4 3008.90   85.79
   2   0  -4 2921.81   80.39
   2   0  -4 3128.69   84.79
  -2   0   4 3249.27   95.99
  -2   0   4 3055.29   77.79
   2   0  -4 3141.39   78.59
   2   0  -4 3095.89   78.59
   2   0  -4 3095.59   77.19
  -2   0   4 3154.78   77.69
  -2   0   4 3136.39   79.19
   2   0  -4 3154.98   73.39
   2   0  -4 3150.28   84.99
  -2   0   4 3165.48   82.39
   2   0  -4 3061.39   76.09
  -2   0   4 3174.78   83.49
   2   0  -4 3138.59   77.89
  -2   0   4 3102.09   82.89
   2   0  -3    6.60    2.50
   2   0  -3    1.50    1.60
   2   0  -3    6.60    3.10
  -2   0   3    5.90    2.30
  -2   0   3    6.40    3.20
  -2   0   3    2.10    1.20
   2   0  -3    0.70    1.70
   2   0  -3    1.30    2.50
   2   0  -3    0.90    2.40
   2   0  -3    0.90    2.30
  -2   0   3    5.80    3.40
   2   0  -3    7.30    3.70
   2   0  -3    3.50    3.20
  -2   0   3    3.10    3.30
  -2   0   3   -3.20    1.90
   2   0  -3    1.60    2.00
   2   0  -3    3.20    0.90
  -2   0   3    1.30    2.10
  -2   0   3    5.70    7.00
   2   0  -3    0.40    1.50
   2   0  -2 1195.98   33.20
   2   0  -2 1215.98   34.20
  -2   0   2 1255.17   40.80
   2   0  -2 1170.78   31.40
   2   0  -2 1196.78   28.40
   2   0  -2 1185.18   31.80
   2   0  -2 1180.98   34.60
   2   0  -2 1193.78   35.10
   2   0  -2 1224.88   29.90
   2   0  -2 1229.18   33.30
  -2   0   2 1235.78   34.70
  -2   0   2 1158.28   33.00
   2   0  -2 1220.38   30.60
  -2   0   2 1190.38   35.00
  -2   0   2 1168.98   30.80
  -2   0   2 1182.48   31.10
   2   0  -2 1208.18   33.70
  -2   0   2 1171.38   33.60
  -2   0   2 1173.78   33.40
  -2   0   2 1201.98   29.80
  -2   0   1    3.10    1.40
  -2   0   1    7.90    2.90
   2   0  -1    2.50    1.90
   2   0  -1    2.90    1.60
   2   0  -1    4.20    2.60
   2   0  -1    2.70    3.30
  -2   0   1    2.60    1.60
  -2   0   1    3.70    2.00
   2   0  -1    5.30    3.10
  -2   0   1    3.50    3.30
   2   0  -1    9.30    3.20
   2   0  -1    4.70    1.70
  -2   0   1    4.50    1.00
   2   0  -1    5.20    1.50
  -2   0   1    6.70    4.60
  -2   0   1    5.20    2.00
   2   0  -1    3.50    2.00
   2   0  -1    4.60    1.10
  -2   0   1    7.70    2.90
   2   0   0 9787.72  231.08
   2   0   0 9483.15  222.58
  -2   0   0 9601.24  217.98
   2   0   0 9259.17  225.98
  -2   0   0 9447.35  224.78
  -2   0   0 9755.52  221.38
  -2   0   0 9615.74  228.78
  -2   0  -1   -0.20    2.50
   2   0   1    3.20    2.00
   2   0   1    1.50    1.60
   2   0   1    2.30    2.00
  -2   0  -1    3.50    3.60
   2   0   1    3.30    1.70
   2   0   1    0.70    4.30
  -2   0  -1   -0.10    2.80
   2   0   1    0.40    2.30
  -2   0  -1    4.70    2.30
  -2   0  -1    6.40    3.40
   2   0   1    6.40    2.80
  -2   0  -1    0.20    3.90
  -2   0  -1    5.10    3.80
  -2   0  -1   -0.70    2.10
  -2   0  -1   -0.10    1.70
   2   0   1    7.70    2.80
   2   0   1   -1.10    2.10
   2   0   1   -0.30    1.20
   2   0   1   -0.10    1.50
   2   0   1    3.50    2.70
  -2   0  -1    5.20    2.60
   2   0   2 1665.03   47.50
  -2   0  -2 1765.62   55.79
   2   0   2 1668.03   47.80
   2   0   2 1686.63   46.30
  -2   0  -2 1686.23   47.30
  -2   0  -2 1633.94   45.60
   2   0   2 1703.03   46.90
  -2   0  -2 1851.31   48.70
   2   0   2 1645.64   45.20
   2   0   2 1663.83   44.80
   2   0   2 1696.33   48.50
  -2   0  -2 1764.62   49.10
  -2   0  -2 1655.73   48.70
   2   0   2 1747.93   48.90
  -2   0  -2 1770.02   46.70
  -2   0  -2 1723.73   43.80
   2   0   2 1592.24   44.40
  -2   0  -2 1694.43   50.89
  -2   0  -2 1710.13   47.50
   2   0   2 1695.03   43.20
  -2   0  -2 1646.94   49.30
   2   0   3   -1.00    2.70
  -2   0  -3    6.80    4.50
  -2   0  -3    0.40    2.90
   2   0   3   -7.60    3.80
   2   0   3    2.00    1.70
   2   0   3    0.80    1.60
   2   0   3    5.10    3.60
   2   0   3    1.60    2.60
  -2   0  -3   -0.80    1.40
  -2   0  -3    0.80    4.80
  -2   0  -3    5.20    3.90
   2   0   3    4.40    2.60
  -2   0  -3    1.80    3.00
   2   0   3   -2.80    2.40
   2   0   3   -1.60    2.40
  -2   0  -3   -1.00    2.50
  -2   0  -3    5.60    3.70
   2   0   4   72.39    9.60
  -2   0  -4   63.49    9.80
  -2   0  -4   51.09    7.30
  -2   0  -4   65.19    8.40
  -2   0  -4   62.89    9.50
   2   0   4   65.79    6.10
   2   0   4   74.29    6.80
  -2   0  -4   78.89   13.10
   2   0   4   52.09    9.40
   2   0   4   78.49   10.90
   2   0   4   82.39   10.00
   2   0   4   76.69   11.40
  -2   0  -4   70.29    8.40
   2   0   4   72.49   11.20
  -2   0  -4   70.49    8.90
   2   0   4   59.99    6.00
  -2   0  -4  106.39   13.10
   2   0   5   13.90    6.10
  -2   0  -5    7.30    5.00
  -2   0  -5   -3.00    4.80
   2   0   5    3.80    2.10
  -2   0  -5   -0.70    5.70
   2   0   5    5.30    3.50
  -2   0  -5   -2.80    6.30
   2   0   5    8.00    5.60
   2   0   5    6.10    5.80
   2   0   5    8.90    8.40
   2   0   5   -3.10    4.50
  -2   0  -5    2.30    6.00
  -2   0  -5    4.20    4.90
  -2   0  -5    0.70    5.90
  -2   0  -5    7.60    5.90
   2   0   5   -1.00    5.30
  -2   0  -5   14.70   10.40
  -2   0  -6    6.70    7.30
  -2   0  -6    3.50    9.80
   2   0   6   -0.70    4.90
  -2   0  -6   -1.30    5.30
   2   0   6   -8.20    6.40
   2   0   6    2.80    6.30
  -2   0  -6   -2.60    5.70
  -2   0  -6   11.50    7.80
   2   0   6    1.00    8.90
  -2   0  -6    8.00    8.20
   2   0   6   10.90    6.60
   2   0   7    5.80    8.40
  -2   0  -7   -3.60    6.30
  -2   0  -7    6.10    8.10
  -2   0  -7   14.30    9.40
   2   0   7    6.30    7.80
  -2   0  -7    5.40    8.00
  -2   0  -8  709.53   43.00
   2   0   8  686.43   42.20
   2   0   8  656.53   45.10
   2   0   8  681.43   40.60
  -2   0  -8  703.53   39.40
  -2   1   9   38.40   30.50
  -2   1   9   18.70    9.70
   2   1  -9   24.90    8.10
   2   1  -9   18.20   12.40
   2   1  -9   10.50   10.50
  -2  -1   9   47.30   13.40
   2  -1  -9   35.10   13.00
   2  -1  -9   28.10   12.10
   2  -1  -9   14.80   10.00
   2   1  -8  365.36   28.60
   2   1  -8  455.05   26.10
   2   1  -8  422.86   30.80
  -2   1   8  437.96   38.00
  -2   1   8  408.76   27.60
   2  -1  -8  418.96   24.40
   2  -1  -8  403.26   29.00
  -2  -1   8  442.26   29.60
   2  -1  -8  446.66   30.30
  -2  -1   8  406.06   36.00
  -2   1   7   40.90   10.10
  -2   1   7   54.99    9.60
  -2   1   7   87.99   21.70
   2   1  -7   48.90    9.40
  -2   1   7   55.29    9.40
   2   1  -7   45.60   10.80
   2   1  -7   45.30    9.20
   2  -1  -7   62.49   10.00
   2  -1  -7   64.89   13.10
   2  -1  -7   39.60    7.40
  -2  -1   7   40.40    9.70
  -2  -1   7   41.60    9.30
   2  -1  -7   36.00    9.90
   2  -1  -7   31.60   15.80
  -2  -1   7   50.89   11.30
  -2  -1   7   84.69   22.00
   2   1  -6 1058.59   36.20
  -2   1   6  996.80   33.60
  -2   1   6 1066.09   51.79
   2   1  -6 1024.10   36.90
   2   1  -6 1068.59   36.30
   2   1  -6 1059.99   42.50
  -2   1   6 1039.60   28.30
   2   1  -6 1014.40   34.40
   2   1  -6  949.60   38.90
   2   1  -6 1027.80   37.10
  -2   1   6  960.90   39.70
   2   1  -6 1055.39   43.00
  -2   1   6 1082.49   37.20
   2   1  -6 1044.80   29.80
   2   1  -6 1026.60   42.00
   2  -1  -6  957.30   38.90
  -2  -1   6 1039.50   40.80
   2  -1  -6 1022.80   38.00
   2  -1  -6 1073.59   35.70
   2  -1  -6  956.40   35.20
   2  -1  -6 1029.60   41.20
  -2  -1   6  923.91   38.60
  -2  -1   6 1033.80   33.00
   2  -1  -6 1067.79   32.00
   2  -1  -6 1002.20   46.60
  -2  -1   6 1081.09   30.50
   2  -1  -6 1099.79   42.90
   2  -1  -6 1079.49   36.80
   2  -1  -6 1022.70   31.60
  -2  -1   6 1076.99   37.80
  -2  -1   6 1072.49   53.09
   2  -1  -6 1067.39   33.60
   2  -1  -6 1027.80   35.10
   2  -1  -6 1083.69   31.90
   2  -1  -6 1049.70   41.60
   2   1  -5  311.37   18.90
   2   1  -5  320.17   19.70
  -2   1   5  310.37   25.30
   2   1  -5  332.67   11.70
   2   1  -5  331.57   11.20
  -2   1   5  370.46   17.00
   2   1  -5  346.17   16.80
  -2   1   5  340.47   15.00
   2   1  -5  367.76   16.90
  -2   1   5  363.76   19.50
   2   1  -5  350.66   16.40
   2   1  -5  330.07   17.60
   2   1  -5  340.17   22.50
   2   1  -5  344.57   20.00
  -2   1   5  323.17   17.70
  -2   1   5  346.77   13.30
  -2   1   5  327.17   17.50
   2   1  -5  327.97   16.10
  -2  -1   5  359.66   15.10
  -2  -1   5  335.37   12.00
  -2  -1   5  303.67   15.60
   2  -1  -5  327.97   18.80
   2  -1  -5  354.16   14.50
   2  -1  -5  324.67   13.90
  -2  -1   5  335.97   27.10
   2  -1  -5  336.77   16.70
   2  -1  -5  302.97   22.30
   2  -1  -5  305.37   19.20
   2  -1  -5  341.57   16.60
   2  -1  -5  364.86   19.90
   2  -1  -5  316.37   15.60
   2  -1  -5  346.37   17.20
  -2  -1   5  377.76   19.90
   2  -1  -5  410.16   21.60
  -2  -1   5  325.97   14.30
   2  -1  -5  329.27   13.00
  -2  -1   5  315.47   17.80
   2   1  -4  137.19    5.40
  -2   1   4  131.19    9.40
   2   1  -4  139.29    9.90
   2   1  -4  132.49    8.80
   2   1  -4  128.39   11.20
  -2   1   4  140.69    8.40
  -2   1   4  146.09    8.30
   2   1  -4  140.89   11.30
  -2   1   4  132.49   10.10
   2   1  -4  145.49   11.40
  -2   1   4  155.88   11.40
   2   1  -4  141.79    9.10
   2   1  -4  146.49   12.40
   2   1  -4  145.59    9.30
   2   1  -4  137.69   10.40
   2   1  -4  126.79   10.50
  -2   1   4  149.39   19.40
   2   1  -4  130.69   10.60
   2   1  -4  134.49    7.80
  -2   1   4  145.39   10.90
  -2  -1   4  155.08    6.70
   2  -1  -4  161.98   11.50
   2  -1  -4  143.29    7.60
   2  -1  -4  148.29   11.00
   2  -1  -4  157.28   11.40
  -2  -1   4  143.49   11.40
   2  -1  -4  159.18    9.90
  -2  -1   4  138.89    8.40
   2  -1  -4  130.09   10.60
   2  -1  -4  153.68    9.10
  -2  -1   4  133.69   10.20
  -2  -1   4  118.09   10.50
   2  -1  -4  143.59   10.60
  -2  -1   4  126.79   18.80
   2  -1  -4  140.49    7.10
   2  -1  -4  149.49   12.40
   2  -1  -4  140.09   11.50
  -2  -1   4  159.28    9.30
   2  -1  -4  133.99    7.80
   2  -1  -4  144.29    6.60
  -2  -1   4  144.09    6.50
   2   1  -3  986.70   30.40
  -2   1   3 1001.90   30.00
   2   1  -3  980.50   28.60
   2   1  -3  953.10   31.60
  -2   1   3  979.20   26.40
   2   1  -3  980.90   32.30
  -2   1   3 1013.90   30.40
  -2   1   3  921.11   30.10
   2   1  -3  959.40   32.20
   2   1  -3  986.20   31.00
   2   1  -3  941.81   28.80
  -2   1   3 1016.00   39.30
   2   1  -3  984.10   28.20
  -2   1   3  983.00   31.20
   2   1  -3  988.30   28.70
  -2   1   3  984.10   31.60
  -2   1   3  970.30   29.20
   2  -1  -3  948.61   25.10
   2  -1  -3  936.31   26.80
   2  -1  -3  962.60   31.40
  -2  -1   3  973.70   38.60
   2  -1  -3  995.00   29.00
   2  -1  -3  989.70   26.00
   2  -1  -3  952.90   32.70
  -2  -1   3 1022.10   29.30
   2  -1  -3  978.50   31.60
   2  -1  -3  982.10   30.80
  -2  -1   3  978.90   30.80
  -2  -1   3 1025.00   28.50
   2  -1  -3  947.21   28.50
  -2  -1   3  982.50   28.30
  -2  -1   3  972.30   26.70
   2  -1  -3 1000.30   26.50
   2  -1  -3  984.90   38.80
  -2  -1   3 1013.30   31.90
  -2  -1   3  983.20   27.30
  -2   1   1  250.07   12.20
  -2   1   1  228.98    9.10
  -2   1   1  206.78    8.50
   2   1  -1  226.08    7.80
  -2   1   1  212.88   11.60
   2   1  -1  229.38    9.60
  -2   1   1  226.58   10.40
   2   1  -1  207.08    8.40
   2   1  -1  214.68    7.90
   2   1  -1  209.98    9.60
  -2   1   1  211.48    6.00
   2   1  -1  213.28    9.10
   2   1  -1  219.98   10.40
  -2   1   1  237.68    8.80
  -2   1   1  213.48    7.60
   2   1  -1  233.98    9.90
  -2   1   1  213.28    8.80
   2   1  -1  212.08    8.80
  -2   1   1  220.38    6.00
  -2   1   1  223.68   10.50
  -2  -1   1  229.58    9.30
   2  -1  -1  206.38    9.00
  -2  -1   1  213.68   10.00
  -2  -1   1  209.58    9.00
  -2  -1   1  225.08   11.00
  -2  -1   1  222.88    8.90
   2  -1  -1  211.28   10.30
   2  -1  -1  224.28    8.80
  -2  -1   1  208.88    7.80
   2  -1  -1  227.88    9.00
  -2  -1   1  218.28    9.00
   2  -1  -1  228.48   12.70
   2  -1  -1  222.78    7.50
   2  -1  -1  216.18    6.40
   2  -1  -1  204.08   11.60
   2  -1  -1  214.48   10.50
  -2  -1   1  214.88    9.90
   2  -1  -1  233.48   10.60
   2  -1  -1  222.38   11.90
   2   1   0  883.91   25.30
  -2   1   0  888.71   26.40
   2   1   0  914.51   25.00
   2   1   0  902.71   31.70
   2   1   0  872.61   24.90
   2   1   0  886.41   24.10
   2   1   0  871.11   28.20
  -2   1   0  879.41   23.10
   2   1   0  871.71   25.10
   2   1   0  897.31   29.00
  -2   1   0  881.61   31.20
  -2   1   0  908.31   29.10
  -2   1   0  840.92   32.20
  -2   1   0  877.21   26.20
  -2   1   0  885.61   23.70
  -2   1   0  898.01   28.50
   2   1   0  862.81   28.80
  -2   1   0  878.81   25.30
  -2   1   0  871.11   24.80
   2   1   0  874.31   26.40
  -2   1   0  905.31   26.40
   2   1   0  853.21   26.10
   2  -1   0  889.11   26.10
   2  -1   0  866.81   23.30
   2  -1   0  887.41   25.40
  -2  -1   0  883.81   25.40
  -2  -1   0  877.21   23.90
  -2  -1   0  834.32   24.90
  -2  -1   0  883.21   27.30
  -2  -1   0  935.91   29.50
   2  -1   0  877.01   26.90
  -2  -1   0  904.51   25.20
   2  -1   0  856.71   31.90
   2  -1   0  897.51   28.50
  -2  -1   0  897.81   25.70
  -2  -1   0  888.41   24.60
   2  -1   0  909.31   25.10
  -2  -1   0  903.01   27.40
   2  -1   0  872.51   26.10
   2  -1   0  832.22   27.00
   2  -1   0  868.41   29.40
  -2  -1   0  836.52   25.30
  -2  -1   0  878.81   24.60
   2  -1   0  848.82   23.80
   2  -1   0  849.81   29.80
  -2   1  -1 8860.31  206.58
   2   1   1 8915.31  206.38
  -2   1  -1 8614.84  203.88
  -2   1  -1 8723.93  207.88
  -2   1  -1 8599.84  208.58
  -2   1  -1 8460.55  203.88
  -2   1  -1 8591.84  200.98
  -2   1  -1 8568.74  203.68
   2   1   1 8604.34  209.18
   2  -1   1 8673.33  201.48
   2  -1   1 8872.81  201.28
  -2  -1  -1 8626.84  197.68
  -2  -1  -1 8440.26  201.38
  -2  -1  -1 8854.11  211.88
  -2  -1  -1 8535.45  205.48
  -2  -1  -1 8715.83  205.38
  -2  -1  -1 8597.54  197.38
  -2  -1  -1 8570.64  207.08
   2  -1   1 8647.83  198.48
   2  -1   1 8828.22  205.38
  -2  -1  -1 8405.06  202.88
   2  -1   1 8777.02  203.68
  -2   1  -2  121.89    9.60
  -2   1  -2  147.39   10.80
  -2   1  -2  144.09    9.30
  -2   1  -2  147.99    9.90
  -2   1  -2  162.78   13.90
   2   1   2  141.79    8.50
   2   1   2  149.09    8.40
   2   1   2  148.09    7.70
  -2   1  -2  156.88   11.30
  -2   1  -2  140.69    8.90
   2   1   2  149.09    9.90
   2   1   2  137.59   13.20
  -2   1  -2  161.38   10.30
   2   1   2  144.79    6.80
   2   1   2  149.88    7.60
   2   1   2  150.18    9.60
   2   1   2  150.58    8.40
  -2   1  -2  154.58    7.70
  -2   1  -2  127.39    9.40
  -2   1  -2  148.19    9.20
   2   1   2  143.09    9.90
   2  -1   2  138.39    9.20
   2  -1   2  140.79    9.70
  -2  -1  -2  167.08   12.00
  -2  -1  -2  142.99    7.80
  -2  -1  -2  153.38   11.40
   2  -1   2  144.09    8.70
  -2  -1  -2  151.18    9.60
  -2  -1  -2  156.38    9.00
  -2  -1  -2  164.08    9.60
  -2  -1  -2  147.79    9.60
  -2  -1  -2  145.59   13.00
   2  -1   2  145.99    9.60
   2  -1   2  154.08    5.80
  -2  -1  -2  148.99   10.10
   2  -1   2  151.08    9.10
   2  -1   2  139.99    9.50
   2  -1   2  144.99    9.30
  -2  -1  -2  145.69    7.70
  -2  -1  -2  127.79   10.60
   2  -1   2  145.39    8.00
  -2  -1  -2  140.29   10.00
   2  -1   2  144.79    8.40
  -2   1  -3    5.70    3.80
  -2   1  -3   13.80    4.50
   2   1   3    9.30    5.00
  -2   1  -3    1.60    3.40
   2   1   3    4.80    2.20
  -2   1  -3    1.60    2.70
   2   1   3    7.20    3.50
   2   1   3    6.20    3.60
  -2   1  -3   10.80    2.80
  -2   1  -3   12.00    4.50
   2   1   3    8.40    3.70
   2   1   3    7.60    2.60
  -2   1  -3    5.60    2.20
   2   1   3    1.80    3.00
  -2   1  -3    7.30    5.60
  -2   1  -3    2.60    4.70
   2   1   3    6.80    3.10
   2   1   3    8.60    2.90
  -2   1  -3   10.50    4.90
  -2   1  -3    6.40    3.40
   2  -1   3   14.90    5.90
   2  -1   3    7.70    3.50
  -2  -1  -3    2.60    4.00
   2  -1   3    5.80    1.20
   2  -1   3   10.90    4.70
   2  -1   3    7.90    3.40
   2  -1   3   14.10    4.00
  -2  -1  -3    9.70    2.40
  -2  -1  -3   11.60    5.80
  -2  -1  -3   13.40    4.30
   2  -1   3   13.70    3.10
   2  -1   3    8.90    2.20
  -2  -1  -3    7.70    3.90
  -2  -1  -3    5.70    2.90
   2  -1   3    5.60    4.30
   2  -1   3    2.80    2.60
   2  -1   3    8.90    3.00
  -2  -1  -3    8.60    3.80
   2  -1   3    7.00    2.50
  -2  -1  -3    5.30    4.10
   2  -1   3    1.50    3.10
  -2  -1  -3    5.40    4.60
  -2   1  -4  945.71   34.10
   2   1   4 1004.70   27.00
   2   1   4  975.10   32.40
   2   1   4 1031.80   37.20
   2   1   4  991.60   35.50
   2   1   4  958.30   33.50
  -2   1  -4 1011.60   34.50
   2   1   4  998.50   36.90
  -2   1  -4  989.10   37.90
  -2   1  -4  930.51   36.70
   2   1   4  969.50   26.10
   2   1   4 1013.50   38.50
  -2   1  -4  947.51   31.40
  -2   1  -4  957.40   27.30
   2   1   4 1077.89   40.50
  -2   1  -4  972.50   36.90
  -2   1  -4 1056.59   42.60
  -2  -1  -4  940.51   33.10
  -2  -1  -4 1067.69   37.40
   2  -1   4  994.10   39.20
  -2  -1  -4  995.50   32.90
   2  -1   4 1000.00   38.70
   2  -1   4  997.90   25.70
  -2  -1  -4 1021.10   37.30
  -2  -1  -4  979.60   32.80
   2  -1   4 1037.10   37.60
  -2  -1  -4 1020.90   37.30
  -2  -1  -4 1022.30   38.00
   2  -1   4 1000.00   35.40
   2  -1   4  973.50   38.30
   2  -1   4  979.50   29.10
   2  -1   4  967.50   30.20
   2  -1   4 1006.50   32.00
   2  -1   4 1001.20   34.90
  -2  -1  -4 1022.70   32.60
  -2   1  -5  920.81   39.40
  -2   1  -5 1000.20   39.50
   2   1   5  960.70   33.40
   2   1   5  951.80   35.10
  -2   1  -5  998.30   37.00
   2   1   5 1017.40   40.30
  -2   1  -5 1014.80   41.30
  -2   1  -5  947.91   39.50
  -2   1  -5 1036.20   39.30
  -2   1  -5  957.10   50.59
   2   1   5 1053.99   42.00
   2   1   5  961.00   37.20
   2   1   5 1032.80   43.50
  -2   1  -5 1027.30   36.50
   2   1   5 1024.30   40.90
  -2   1  -5  956.90   33.30
   2  -1   5  985.60   30.10
  -2  -1  -5  898.41   47.90
   2  -1   5 1020.00   43.10
   2  -1   5 1009.40   29.10
  -2  -1  -5  988.00   39.10
   2  -1   5 1004.10   36.60
   2  -1   5  916.61   39.30
  -2  -1  -5  940.31   39.00
  -2  -1  -5  976.60   39.90
  -2  -1  -5  960.10   34.80
   2  -1   5 1031.40   43.20
  -2  -1  -5  948.81   32.50
  -2  -1  -5 1070.79   41.80
   2  -1   5  971.80   29.00
  -2  -1  -5  993.50   39.30
   2  -1   5  973.10   41.50
   2  -1   5 1023.10   40.30
  -2  -1  -5  950.00   37.10
  -2   1  -6   13.10    5.90
   2   1   6   11.60    9.20
   2   1   6   11.70    7.00
   2   1   6    9.10    8.30
  -2   1  -6    5.10    9.90
   2   1   6   18.10    9.30
  -2   1  -6   11.30    8.10
  -2   1  -6   13.90    7.60
   2   1   6   11.90    8.00
  -2   1  -6   23.80    8.50
  -2   1  -6   -0.30    7.60
   2  -1   6    5.00    6.50
  -2  -1  -6   13.40    7.60
   2  -1   6   12.10    7.10
   2  -1   6    3.00    8.50
   2  -1   6   15.90    8.00
  -2  -1  -6   22.10    6.50
   2  -1   6    9.20    9.70
  -2  -1  -6   14.80    7.60
  -2   1  -7   61.49   13.80
  -2   1  -7   41.40   10.60
  -2   1  -7   59.19   12.50
   2   1   7   76.69   14.80
  -2   1  -7   78.79   13.90
   2   1   7   52.69   14.90
   2   1   7   35.00   10.70
  -2  -1  -7   59.29   13.40
  -2  -1  -7   73.79   17.50
   2  -1   7   60.19   14.40
   2  -1   7   56.49   13.30
  -2  -1  -7   51.09   13.20
  -2  -1  -7   46.20    9.80
   2   1   8  291.27   26.80
   2   1   8  248.38   30.20
  -2   1  -8  270.17   28.20
  -2   1  -8  262.77   24.90
   2   1   8  288.97   34.10
   2  -1   8  271.97   25.60
  -2  -1  -8  307.47   28.50
  -2  -1  -8  293.97   25.80
   2  -1   8  284.27   28.70
   2   2  -9  313.57   23.70
   2   2  -9  236.18   25.30
  -2   2   9  263.27   24.90
   2   2  -9  224.68   28.40
   2  -2  -9  259.37   25.20
   2  -2  -9  291.87   26.80
  -2  -2   9  261.07   26.00
   2   2  -8   22.80    8.50
  -2   2   8   25.00    8.80
  -2   2   8   60.79   17.60
   2   2  -8   46.70   12.20
   2   2  -8   37.40   11.40
  -2  -2   8   62.09   21.90
   2  -2  -8   48.30   14.00
   2  -2  -8   44.10    9.30
   2  -2  -8   53.09   13.30
  -2  -2   8   22.60    9.20
  -2   2   7 1188.38   47.40
  -2   2   7 1188.78   43.60
   2   2  -7 1153.58   43.20
   2   2  -7 1192.88   43.10
   2   2  -7 1212.18   50.79
  -2   2   7 1148.09   58.09
   2   2  -7 1104.59   42.20
   2  -2  -7 1231.48   48.60
   2  -2  -7 1166.28   48.50
   2  -2  -7 1178.98   42.00
  -2  -2   7 1139.99   59.79
  -2  -2   7 1104.79   40.90
   2  -2  -7 1186.18   37.70
  -2  -2   7 1131.39   42.00
   2  -2  -7 1083.49   54.19
  -2  -2   7 1099.09   46.40
   2   2  -6  974.30   34.20
   2   2  -6 1004.00   29.00
  -2   2   6 1012.80   27.90
   2   2  -6 1090.79   42.90
  -2   2   6  999.60   40.00
  -2   2   6 1029.30   35.80
   2   2  -6  933.61   39.10
  -2   2   6 1023.70   51.19
   2   2  -6 1035.70   42.70
   2   2  -6 1042.60   37.30
  -2   2   6 1019.80   32.80
   2   2  -6  969.60   35.90
   2   2  -6 1002.10   36.60
   2   2  -6 1007.90   41.60
  -2   2   6 1011.80   35.80
  -2  -2   6 1016.00   29.20
  -2  -2   6  986.70   31.00
  -2  -2   6 1033.50   31.10
   2  -2  -6 1022.40   40.50
   2  -2  -6 1049.09   34.20
  -2  -2   6 1098.19   38.70
   2  -2  -6 1026.10   31.50
   2  -2  -6 1011.00   41.00
   2  -2  -6 1019.60   33.80
  -2  -2   6 1047.40   52.39
   2  -2  -6  899.01   46.40
  -2  -2   6  986.80   39.90
   2  -2  -6 1016.60   31.50
   2  -2  -6 1026.20   40.70
   2  -2  -6  942.71   34.60
  -2  -2   6 1014.80   39.80
   2  -2  -6  984.30   38.20
   2  -2  -6 1069.59   36.60
   2  -2  -6 1040.50   31.50
  -2   2   5  232.68   21.90
   2   2  -5  209.78   13.30
  -2   2   5  213.08   14.80
  -2   2   5  207.88   13.50
   2   2  -5  194.18    7.60
  -2   2   5  221.68   10.00
  -2   2   5  228.48   13.60
   2   2  -5  207.18    8.60
   2   2  -5  211.58   12.90
   2   2  -5  197.58   14.80
   2   2  -5  201.68   13.10
   2   2  -5  214.48   13.90
   2   2  -5  207.58   15.30
  -2   2   5  198.28   10.80
   2   2  -5  203.18   15.70
   2   2  -5  220.58   12.80
   2  -2  -5  223.78   12.70
  -2  -2   5  196.68   10.20
   2  -2  -5  223.28   15.20
  -2  -2   5  199.78    8.30
   2  -2  -5  184.58   14.30
  -2  -2   5  215.98   14.70
   2  -2  -5  209.08    9.40
   2  -2  -5  223.28    9.90
  -2  -2   5  217.68   11.60
   2  -2  -5  188.78   18.40
   2  -2  -5  192.68   14.40
  -2  -2   5  207.88    9.30
  -2  -2   5  204.78   23.20
  -2  -2   5  203.48   14.10
   2  -2  -5  224.38   13.70
   2  -2  -5  203.08   14.80
  -2  -2   5  218.28    9.20
   2  -2  -5  206.68   13.90
   2  -2  -5  218.08   10.30
   2  -2  -5  206.38    9.90
   2  -2  -5  239.98   17.50
  -2  -2   5  193.98   13.20
   2   2  -4 1657.73   50.79
  -2   2   4 1593.04   43.40
  -2   2   4 1644.74   58.89
  -2   2   4 1574.24   47.60
   2   2  -4 1640.14   46.20
   2   2  -4 1615.24   47.20
  -2   2   4 1666.03   49.50
   2   2  -4 1607.34   51.79
   2   2  -4 1660.23   48.60
   2   2  -4 1592.74   46.20
  -2   2   4 1651.63   47.70
   2   2  -4 1656.63   48.70
   2   2  -4 1694.83   51.69
  -2   2   4 1633.74   49.30
  -2   2   4 1601.84   47.00
   2   2  -4 1558.74   46.60
  -2   2   4 1557.74   42.30
   2   2  -4 1591.54   41.20
   2  -2  -4 1655.73   51.49
   2  -2  -4 1632.44   40.80
   2  -2  -4 1661.73   49.80
  -2  -2   4 1663.43   43.00
  -2  -2   4 1611.54   48.40
   2  -2  -4 1632.44   59.69
   2  -2  -4 1634.44   42.10
   2  -2  -4 1675.63   48.90
  -2  -2   4 1602.04   43.00
  -2  -2   4 1608.14   39.10
   2  -2  -4 1527.85   46.60
  -2  -2   4 1668.43   50.89
  -2  -2   4 1588.94   43.00
   2  -2  -4 1667.03   49.80
  -2  -2   4 1593.24   46.10
  -2  -2   4 1584.94   48.40
   2  -2  -4 1621.04   47.10
   2  -2  -4 1632.14   40.10
   2  -2  -4 1573.34   43.60
   2  -2  -4 1600.14   44.10
  -2  -2   4 1629.74   44.50
   2   2  -3 3327.67   84.39
   2   2  -3 3351.46   86.99
   2   2  -3 3321.47   83.79
  -2   2   3 3399.46   85.39
   2   2  -3 3366.06   82.69
   2   2  -3 3336.97   84.19
  -2   2   3 3303.97   85.29
  -2   2   3 3494.15   95.59
  -2   2   3 3258.67   83.09
   2   2  -3 3448.56   80.89
  -2   2   3 3386.46   82.79
  -2   2   3 3314.17   83.69
  -2   2   3 3366.96   84.89
   2   2  -3 3391.66   84.29
   2   2  -3 3371.16   86.39
  -2  -2   3 3325.77   76.49
   2  -2  -3 3296.27   85.69
  -2  -2   3 3427.06   84.79
  -2  -2   3 3284.47   82.39
   2  -2  -3 3251.17   86.29
  -2  -2   3 3534.45   82.39
   2  -2  -3 3323.67   78.09
   2  -2  -3 3263.57   77.59
   2  -2  -3 3305.07   84.99
   2  -2  -3 3365.56   85.49
   2  -2  -3 3204.18   82.59
  -2  -2   3 3230.88   86.19
  -2  -2   3 3319.27   81.59
   2  -2  -3 3173.68   83.69
  -2  -2   3 3300.47   82.29
   2  -2  -3 3360.76   79.89
   2  -2  -3 3266.17   94.89
   2  -2  -3 3433.86   86.09
  -2  -2   3 3287.17   82.29
   2  -2  -3 3320.97   87.29
   2  -2  -3 3277.27   82.59
   2  -2  -3 3354.36   83.99
  -2  -2   3 3431.16   85.69
  -2  -2   3 3265.17   83.09
  -2   2   2   34.80    4.90
  -2   2   2   37.50    8.10
  -2   2   2   35.70    5.80
   2   2  -2   33.40    4.30
  -2   2   2   30.70    5.10
   2   2  -2   33.70    4.90
   2   2  -2   33.80    4.70
   2   2  -2   44.50    6.00
  -2   2   2   36.10    4.90
   2   2  -2   37.10    5.10
   2   2  -2   31.40    4.30
   2   2  -2   30.30    3.90
  -2   2   2   30.50    3.70
   2   2  -2   30.50    4.40
   2  -2  -2   33.30    4.10
   2  -2  -2   29.90    4.40
  -2  -2   2   33.70    4.60
  -2  -2   2   36.50    5.40
   2  -2  -2   34.10    3.30
   2  -2  -2   39.40    9.00
  -2  -2   2   33.80    3.40
  -2  -2   2   33.60    5.00
   2  -2  -2   37.90    6.20
   2  -2  -2   32.60    5.40
  -2  -2   2   35.50    4.90
   2  -2  -2   27.80    3.00
  -2  -2   2   43.60    5.70
   2  -2  -2   37.40    5.20
   2  -2  -2   35.20    2.90
   2  -2  -2   41.60    4.00
  -2  -2   2   31.60    4.20
   2  -2  -2   36.10    2.90
  -2  -2   2   35.00    2.40
  -2  -2   2   33.20    4.00
   2  -2  -2   50.19    7.50
   2  -2  -2   36.20    3.40
  -2  -2   2   34.00    4.80
  -2   2   1 1116.09   27.80
  -2   2   1 1176.58   32.70
  -2   2   1 1126.19   32.00
   2   2  -1 1135.39   30.60
  -2   2   1 1115.19   30.70
  -2   2   1 1173.58   31.90
  -2   2   1 1185.98   34.80
   2   2  -1 1157.08   31.70
   2   2  -1 1145.59   30.00
   2   2  -1 1066.79   30.00
   2   2  -1 1122.79   31.60
   2   2  -1 1109.79   31.10
  -2   2   1 1094.19   29.50
  -2   2   1 1134.69   36.00
  -2   2   1 1085.99   30.20
  -2   2   1 1110.79   27.50
   2   2  -1 1193.98   32.60
   2   2  -1 1115.59   30.40
   2  -2  -1 1142.89   32.60
   2  -2  -1 1163.48   33.00
   2  -2  -1 1181.68   35.10
  -2  -2   1 1096.69   31.00
   2  -2  -1 1067.29   30.30
   2  -2  -1 1097.29   27.40
  -2  -2   1 1147.59   31.50
  -2  -2   1 1160.28   32.60
  -2  -2   1 1117.19   30.70
  -2  -2   1 1111.19   30.10
  -2  -2   1 1124.59   31.60
  -2  -2   1 1190.38   33.30
   2  -2  -1 1125.29   38.30
  -2  -2   1 1117.79   29.60
  -2  -2   1 1101.59   31.40
   2  -2  -1 1144.09   36.00
   2  -2  -1 1107.29   30.00
   2  -2  -1 1114.29   30.90
   2  -2  -1 1108.59   26.90
  -2  -2   1 1152.38   31.20
   2   2   0  118.69    7.00
   2   2   0  116.19    8.30
  -2   2   0  135.19   10.90
   2   2   0  133.59    6.60
   2   2   0  117.79    6.80
  -2   2   0  136.79    8.10
  -2   2   0  117.49    6.70
   2   2   0  133.69    9.60
  -2   2   0  116.99    9.10
   2   2   0  125.39    6.30
   2   2   0  122.49    6.30
  -2   2   0  116.79    7.70
   2   2   0  129.49    7.50
   2   2   0  148.09    8.10
  -2   2   0  128.89    6.50
  -2   2   0  130.39    7.90
  -2   2   0  129.29   10.90
  -2   2   0  129.99    7.40
   2  -2   0  149.88   13.10
   2  -2   0  122.49    7.30
   2  -2   0  116.89    7.80
  -2  -2   0  127.49    7.10
  -2  -2   0  122.99    6.60
  -2  -2   0  141.09    7.30
   2  -2   0  155.28   10.80
   2  -2   0  140.89   10.40
  -2  -2   0  126.49    6.20
   2  -2   0  125.39    6.80
  -2  -2   0  139.39    7.30
  -2  -2   0  140.79    8.40
  -2  -2   0  130.39    7.40
  -2  -2   0  144.89    8.20
   2  -2   0  121.69    8.80
  -2  -2   0  132.49    7.20
   2  -2   0  134.99    8.00
   2  -2   0  114.59    7.20
  -2  -2   0  136.19    7.30
  -2  -2   0  130.99    6.60
   2  -2   0  135.39    7.40
   2  -2   0  120.79    6.30
   2   2   1 1196.68   35.40
   2   2   1 1159.38   29.60
  -2   2  -1 1167.98   32.90
   2   2   1 1158.98   34.30
   2   2   1 1140.49   33.90
   2   2   1 1181.68   37.70
   2   2   1 1194.58   34.60
  -2   2  -1 1181.18   38.50
   2   2   1 1172.88   39.30
  -2   2  -1 1134.09   35.70
  -2   2  -1 1154.08   39.80
  -2   2  -1 1188.08   33.70
   2   2   1 1191.78   34.80
  -2   2  -1 1222.78   35.70
  -2   2  -1 1145.19   34.10
  -2   2  -1 1162.88   31.40
   2   2   1 1169.18   31.90
  -2   2  -1 1194.18   37.00
  -2   2  -1 1229.88   34.30
   2   2   1 1117.09   34.20
  -2  -2  -1 1166.08   37.00
  -2  -2  -1 1130.29   33.90
   2  -2   1 1174.08   36.20
   2  -2   1 1157.78   33.20
  -2  -2  -1 1150.08   36.00
  -2  -2  -1 1170.48   41.00
   2  -2   1 1147.29   34.10
  -2  -2  -1 1149.08   32.30
   2  -2   1 1177.78   31.00
  -2  -2  -1 1188.38   32.20
  -2  -2  -1 1202.58   34.60
  -2  -2  -1 1119.49   36.50
  -2  -2  -1 1162.78   30.70
  -2  -2  -1 1171.08   32.10
   2  -2   1 1231.18   33.60
   2  -2   1 1178.58   35.70
  -2  -2  -1 1204.58   30.30
  -2  -2  -1 1187.68   29.90
  -2  -2  -1 1176.68   34.00
   2  -2   1 1208.28   34.00
   2  -2   1 1186.38   35.40
   2  -2   1 1188.98   33.70
   2  -2   1 1175.38   34.60
   2  -2   1 1185.98   33.80
   2   2   2  703.93   25.00
   2   2   2  701.53   24.10
  -2   2  -2  685.63   25.80
  -2   2  -2  731.33   24.60
   2   2   2  642.64   31.20
  -2   2  -2  737.03   25.30
  -2   2  -2  685.03   27.00
  -2   2  -2  726.63   26.90
   2   2   2  731.93   25.40
   2   2   2  727.03   25.90
  -2   2  -2  697.83   24.90
   2   2   2  666.23   20.30
   2   2   2  727.73   22.30
  -2   2  -2  675.33   24.30
  -2   2  -2  730.53   25.40
  -2   2  -2  711.03   21.80
  -2   2  -2  690.93   23.00
  -2  -2  -2  702.03   28.80
  -2  -2  -2  660.33   25.50
  -2  -2  -2  748.23   24.30
   2  -2   2  676.73   22.20
  -2  -2  -2  703.63   20.60
  -2  -2  -2  662.03   23.00
  -2  -2  -2  713.13   25.90
   2  -2   2  721.23   24.60
   2  -2   2  684.03   24.80
   2  -2   2  688.13   24.90
  -2  -2  -2  685.43   22.20
  -2  -2  -2  701.13   21.00
  -2  -2  -2  688.13   23.70
   2  -2   2  699.03   19.40
   2  -2   2  688.83   24.10
   2  -2   2  654.03   24.80
   2  -2   2  659.03   23.70
  -2  -2  -2  666.23   29.10
   2  -2   2  716.83   20.70
   2  -2   2  677.83   23.70
  -2  -2  -2  697.33   24.90
   2  -2   2  666.33   23.20
  -2  -2  -2  679.23   25.80
  -2   2  -3  302.57   16.90
   2   2   3  287.67   15.40
  -2   2  -3  293.97   15.40
  -2   2  -3  315.37   17.80
   2   2   3  329.57   18.10
   2   2   3  330.97   17.10
  -2   2  -3  266.87   12.70
  -2   2  -3  298.97   16.00
   2   2   3  263.87   24.20
  -2   2  -3  273.57   16.50
   2   2   3  291.97   14.80
  -2   2  -3  289.97   15.00
  -2   2  -3  315.67   22.10
  -2   2  -3  305.87   15.70
   2   2   3  286.37   14.60
   2   2   3  271.47   15.30
   2   2   3  302.07   10.70
  -2   2  -3  290.77   11.70
  -2  -2  -3  311.87   16.40
  -2  -2  -3  298.57   36.80
   2  -2   3  288.07   12.30
  -2  -2  -3  254.77   16.20
   2  -2   3  283.57   15.00
   2  -2   3  282.27   15.60
  -2  -2  -3  292.77   13.80
   2  -2   3  303.37   17.10
  -2  -2  -3  277.97   15.60
  -2  -2  -3  292.37   16.40
   2  -2   3  290.07   16.60
   2  -2   3  303.97   14.20
   2  -2   3  311.47   15.50
   2  -2   3  267.27   10.30
  -2  -2  -3  303.67   12.70
  -2  -2  -3  288.87   15.70
  -2  -2  -3  309.47   16.70
  -2  -2  -3  261.97   16.70
  -2  -2  -3  287.07   11.10
  -2  -2  -3  288.17   14.80
  -2  -2  -3  299.97   13.80
   2  -2   3  285.47   10.10
   2  -2   3  284.77   12.00
  -2   2  -4  666.73   23.70
  -2   2  -4  771.72   31.20
  -2   2  -4  741.03   31.20
  -2   2  -4  724.33   31.30
  -2   2  -4  727.93   29.10
  -2   2  -4  704.23   29.00
   2   2   4  698.33   28.80
   2   2   4  722.53   30.80
   2   2   4  726.23   29.80
  -2   2  -4  672.43   30.70
  -2   2  -4  699.63   29.80
  -2   2  -4  712.73   23.40
  -2   2  -4  720.83   30.50
   2   2   4  736.73   32.70
   2   2   4  709.73   27.50
   2   2   4  721.23   29.40
  -2  -2  -4  699.33   29.00
   2  -2   4  717.33   28.40
   2  -2   4  737.73   31.80
   2  -2   4  697.53   21.40
   2  -2   4  702.73   28.30
  -2  -2  -4  737.33   27.80
  -2  -2  -4  709.73   24.90
  -2  -2  -4  658.53   36.60
   2  -2   4  685.13   24.90
  -2  -2  -4  721.73   25.50
  -2  -2  -4  744.93   34.00
  -2  -2  -4  727.73   25.70
   2  -2   4  720.53   26.60
  -2  -2  -4  671.73   29.80
  -2  -2  -4  727.53   30.30
   2  -2   4  678.63   21.30
   2  -2   4  691.33   32.30
   2  -2   4  728.63   31.90
  -2  -2  -4  701.63   29.10
   2   2   5  101.39   14.60
  -2   2  -5   87.89   14.30
  -2   2  -5  109.49   13.70
  -2   2  -5  139.59   21.80
   2   2   5  117.59   12.30
  -2   2  -5  105.29   14.20
   2   2   5   92.89   10.70
  -2   2  -5  101.59   14.20
  -2   2  -5  109.39    9.70
  -2   2  -5   99.29   12.00
  -2   2  -5  107.99   13.90
   2   2   5  115.39   14.70
  -2   2  -5  121.19    8.20
  -2   2  -5  101.99   12.70
   2   2   5  128.59   14.60
   2   2   5   97.49   14.80
  -2  -2  -5  120.39   10.80
   2  -2   5  115.19    9.30
   2  -2   5   89.59   12.00
  -2  -2  -5  130.39   15.40
   2  -2   5  136.29   17.10
   2  -2   5   96.79    9.30
  -2  -2  -5  108.49   14.20
   2  -2   5  101.89    6.80
  -2  -2  -5  110.39   12.80
  -2  -2  -5  122.89   15.60
   2  -2   5  119.49   12.50
   2  -2   5   85.19   16.20
  -2  -2  -5  120.69   14.90
  -2  -2  -5  108.09   10.10
  -2  -2  -5  104.19   13.30
  -2  -2  -5  121.29   10.70
   2  -2   5  124.09   16.50
  -2  -2  -5   95.69   18.80
   2  -2   5   92.89   13.30
   2   2   6    2.30    7.20
   2   2   6    8.40    7.50
   2   2   6   -0.80    7.80
  -2   2  -6    6.50    8.30
  -2   2  -6    2.60    6.70
  -2   2  -6    5.30    6.30
  -2   2  -6   -0.10    6.00
   2   2   6    3.90    7.40
  -2   2  -6    8.00    7.90
   2   2   6    0.40    5.60
  -2   2  -6    5.80    8.30
   2  -2   6   -2.40   10.80
  -2  -2  -6   -0.20    4.80
   2  -2   6    9.00    6.60
  -2  -2  -6   -2.30    5.60
   2  -2   6    3.40    7.00
   2  -2   6   -6.00    6.90
   2  -2   6    6.10    7.20
  -2  -2  -6    2.20    7.60
  -2  -2  -6   -2.60    7.40
  -2   2  -7    4.50    7.80
  -2   2  -7    6.70    8.20
  -2   2  -7   20.00    8.50
   2   2   7    7.20    9.90
  -2   2  -7    9.40    9.30
   2   2   7   18.80    9.40
   2   2   7    5.40    9.40
  -2  -2  -7   -1.20    7.40
  -2  -2  -7   11.80    9.50
   2  -2   7   11.40    8.20
  -2  -2  -7    5.90    9.30
   2  -2   7   11.10   10.90
  -2   2  -8   24.20   10.60
  -2   2  -8    3.40   11.90
   2   2   8   -1.80   11.40
   2   2   8   23.80   12.90
   2   2   8   -2.20   10.70
  -2  -2  -8   20.50   11.90
   2  -2   8   24.40   11.90
  -2  -2  -8   17.10   11.30
   2  -2   8    8.80   10.40
  -2   3   9   89.69   16.90
   2   3  -9   78.39   19.40
   2   3  -9  114.79   19.80
   2  -3  -9   80.69   17.40
  -2  -3   9  123.39   20.40
   2  -3  -9  111.49   20.80
  -2  -3   9   60.39   27.80
   2   3  -8  198.68   20.70
  -2   3   8  207.28   30.30
   2   3  -8  174.48   17.00
   2   3  -8  217.98   22.40
   2   3  -8  203.78   18.00
  -2   3   8  167.98   20.90
   2  -3  -8  210.68   17.60
   2  -3  -8  184.18   22.40
  -2  -3   8  177.48   21.70
  -2  -3   8  194.38   32.40
  -2   3   7   19.60    7.30
   2   3  -7   42.60   10.90
   2   3  -7   46.90   15.30
   2   3  -7   46.20   10.90
  -2   3   7   19.90    7.70
  -2   3   7   36.30    7.40
   2   3  -7   40.00    8.90
   2   3  -7   39.30    8.10
  -2   3   7   55.99   16.60
  -2  -3   7   24.90   17.30
   2  -3  -7   48.50   10.80
   2  -3  -7   20.30   12.70
  -2  -3   7   39.10    9.70
  -2  -3   7   29.10    9.50
  -2  -3   7   31.00    9.20
   2  -3  -7   32.00    8.50
   2  -3  -7   23.70    7.80
   2   3  -6 1005.60   42.60
  -2   3   6 1086.99   29.90
  -2   3   6 1106.29   38.40
   2   3  -6 1049.20   43.50
   2   3  -6 1094.09   39.40
  -2   3   6 1092.09   42.20
   2   3  -6 1004.60   37.90
   2   3  -6 1053.09   36.10
   2   3  -6 1058.49   39.50
  -2   3   6 1063.09   36.50
  -2   3   6 1064.19   51.29
   2   3  -6  891.31   39.30
   2   3  -6 1053.29   37.90
   2   3  -6 1001.70   43.30
  -2  -3   6 1058.49   30.10
   2  -3  -6 1057.19   29.30
  -2  -3   6 1031.70   30.00
   2  -3  -6 1076.09   33.10
  -2  -3   6 1047.90   38.20
   2  -3  -6 1124.69   42.10
   2  -3  -6 1061.79   30.80
  -2  -3   6 1153.98   55.79
   2  -3  -6 1124.09   38.10
  -2  -3   6 1047.50   32.70
   2  -3  -6 1101.89   37.00
   2  -3  -6 1160.28   43.00
   2  -3  -6 1057.49   41.10
  -2  -3   6 1079.59   41.60
   2  -3  -6 1039.10   38.40
   2  -3  -6 1045.20   37.30
   2  -3  -6  962.70   46.30
  -2  -3   6  977.80   40.90
  -2  -3   6 1075.79   30.00
  -2  -3   6 1071.09   39.50
   2  -3  -6 1082.39   31.00
  -2  -3   6 1075.69   30.90
   2   3  -5  107.99   10.40
   2   3  -5  128.09   12.40
   2   3  -5  117.89    9.60
  -2   3   5  120.79   11.40
  -2   3   5  108.29    7.40
  -2   3   5   97.79    9.70
  -2   3   5  118.89   20.20
   2   3  -5  109.09   10.30
  -2   3   5  141.39   13.60
   2   3  -5  112.99   14.70
   2   3  -5  129.79   12.60
   2   3  -5  124.79    6.10
   2   3  -5   99.89    9.70
  -2   3   5  106.69   10.00
  -2  -3   5  105.89    8.10
   2  -3  -5  113.19   11.60
  -2  -3   5  113.69    6.30
   2  -3  -5  107.79   14.00
  -2  -3   5  126.09    7.40
  -2  -3   5  102.19   10.50
  -2  -3   5  115.89   10.40
   2  -3  -5   96.79   10.80
   2  -3  -5  112.79   21.80
   2  -3  -5   95.59   12.50
  -2  -3   5  137.59    9.50
   2  -3  -5  115.49    7.90
   2  -3  -5  108.29    9.20
   2  -3  -5  119.29   11.20
   2  -3  -5  127.79    8.70
   2  -3  -5  115.89   10.70
   2  -3  -5  115.89    5.80
   2  -3  -5  123.19    6.10
  -2  -3   5  131.29   12.30
  -2  -3   5  128.69   12.60
   2  -3  -5  123.49   11.60
  -2  -3   5   98.99    7.80
   2  -3  -5   95.79   14.90
   2   3  -4  681.03   24.90
   2   3  -4  656.23   24.40
  -2   3   4  684.83   34.00
  -2   3   4  667.73   26.60
   2   3  -4  674.93   25.70
  -2   3   4  667.63   25.80
   2   3  -4  662.63   25.60
   2   3  -4  681.33   25.90
   2   3  -4  696.53   32.10
   2   3  -4  664.03   28.30
  -2   3   4  678.63   26.70
  -2   3   4  679.13   22.20
   2   3  -4  690.43   20.80
  -2   3   4  695.53   28.80
   2   3  -4  744.23   31.50
   2   3  -4  648.64   25.30
  -2   3   4  729.43   25.60
   2  -3  -4  649.43   26.10
  -2  -3   4  655.93   22.20
  -2  -3   4  643.74   27.40
   2  -3  -4  677.33   22.30
  -2  -3   4  683.33   23.00
   2  -3  -4  695.83   26.40
   2  -3  -4  674.63   17.10
  -2  -3   4  675.63   24.60
   2  -3  -4  663.63   25.60
   2  -3  -4  637.84   32.00
   2  -3  -4  668.13   26.00
   2  -3  -4  664.93   22.20
   2  -3  -4  730.63   29.10
   2  -3  -4  682.73   27.40
  -2  -3   4  700.03   21.50
  -2  -3   4  672.33   26.00
   2  -3  -4  686.33   25.50
  -2  -3   4  668.13   23.10
   2  -3  -4  690.83   25.40
   2  -3  -4  675.23   23.10
  -2  -3   4  656.53   18.90
  -2  -3   4  661.13   22.60
  -2  -3   4  693.53   26.30
   2  -3  -4  637.24   34.50
   2   3  -3 4336.47  109.29
  -2   3   3 4187.18  106.79
   2   3  -3 4422.56  108.69
   2   3  -3 4318.67  110.29
  -2   3   3 4267.07  105.09
   2   3  -3 4357.06  107.09
  -2   3   3 4338.07  108.69
   2   3  -3 4461.55  110.29
   2   3  -3 4360.76  104.59
  -2   3   3 4239.88  105.59
   2   3  -3 4374.56  107.49
  -2   3   3 4399.26  110.69
   2   3  -3 4482.95  106.99
  -2   3   3 4392.06  108.39
  -2   3   3 4311.57  107.99
  -2   3   3 4496.95  118.09
  -2   3   3 4331.07  108.49
  -2  -3   3 4202.88  105.69
   2  -3  -3 4450.05  106.29
  -2  -3   3 4315.27  101.09
  -2  -3   3 4422.06  111.49
   2  -3  -3 4278.37  102.29
   2  -3  -3 4242.08  106.39
  -2  -3   3 4438.56  111.29
  -2  -3   3 4466.05  107.59
   2  -3  -3 4231.68  118.79
  -2  -3   3 4371.36  108.39
   2  -3  -3 4364.06  109.29
   2  -3  -3 4330.57   99.09
  -2  -3   3 4341.17  106.49
   2  -3  -3 4250.67  108.49
   2  -3  -3 4336.57  108.39
  -2  -3   3 4366.96  107.19
  -2  -3   3 4347.86  105.79
   2  -3  -3 4429.36  107.59
   2  -3  -3 4361.86  110.09
   2  -3  -3 4343.87  112.89
   2  -3  -3 4358.56  106.19
   2  -3  -3 4351.06  107.89
   2  -3  -3 4295.27  112.89
  -2   3   2   21.80    3.70
   2   3  -2   20.90    3.50
  -2   3   2   14.00    5.80
   2   3  -2   16.30    3.70
   2   3  -2   18.40    3.90
   2   3  -2   19.00    3.70
  -2   3   2   16.40    3.00
  -2   3   2   23.70    5.50
   2   3  -2   18.80    3.90
   2   3  -2   25.20    3.90
  -2   3   2   12.10    4.00
  -2   3   2   24.40    3.00
  -2   3   2   15.40    3.60
  -2   3   2   15.40    3.90
   2   3  -2   25.00    4.20
   2   3  -2   21.20    3.50
   2   3  -2   23.60    4.30
   2  -3  -2   15.50    3.10
  -2  -3   2   18.50    4.50
   2  -3  -2   21.00    7.30
   2  -3  -2   18.80    2.60
  -2  -3   2   24.90    3.90
  -2  -3   2   19.20    4.00
   2  -3  -2   25.50    2.80
   2  -3  -2   24.20    4.40
  -2  -3   2   21.30    3.90
  -2  -3   2    9.40    3.30
   2  -3  -2   17.50    2.90
  -2  -3   2   19.40    3.90
   2  -3  -2   19.20    3.90
   2  -3  -2   21.60    5.00
  -2  -3   2   16.50    3.40
   2  -3  -2   23.40    5.60
   2  -3  -2   26.80    5.20
   2  -3  -2   20.20    2.70
   2  -3  -2   21.60    2.80
  -2  -3   2   18.00    3.00
  -2  -3   2   15.80    3.90
  -2   3   1  869.01   26.80
   2   3  -1  843.72   24.70
  -2   3   1  914.91   28.60
  -2   3   1  862.01   24.00
   2   3  -1  887.61   25.30
  -2   3   1  865.51   20.70
  -2   3   1  878.01   27.90
  -2   3   1  843.02   32.10
   2   3  -1  840.22   26.30
  -2   3   1  863.81   26.30
   2   3  -1  872.01   22.30
  -2   3   1  858.71   21.10
   2   3  -1  861.11   26.40
   2   3  -1  878.71   24.60
   2   3  -1  836.02   25.50
  -2   3   1  871.91   26.10
   2   3  -1  855.01   26.50
  -2   3   1  843.82   24.30
   2   3  -1  892.01   26.30
   2  -3  -1  877.01   23.40
  -2  -3   1  857.51   25.00
   2  -3  -1  864.91   31.80
  -2  -3   1  867.01   26.80
   2  -3  -1  839.72   22.00
   2  -3  -1  888.31   29.60
  -2  -3   1  862.11   24.80
   2  -3  -1  885.51   24.50
  -2  -3   1  831.32   25.90
  -2  -3   1  855.61   26.10
   2  -3  -1  860.31   40.40
   2  -3  -1  862.41   26.70
   2  -3  -1  838.72   25.60
  -2  -3   1  878.91   25.80
   2  -3  -1  852.31   27.00
   2  -3  -1  915.41   35.50
  -2  -3   1  877.71   26.40
  -2  -3   1  856.61   25.00
  -2  -3   1  838.92   25.00
   2  -3  -1  861.91   25.80
  -2  -3   1  837.32   25.50
  -2   3   0 3155.28   86.49
  -2   3   0 3242.38   83.89
  -2   3   0 3188.28   78.99
  -2   3   0 3212.58   79.49
   2   3   0 3136.79   77.69
  -2   3   0 3223.98   77.39
  -2   3   0 3260.87   80.29
   2   3   0 3197.78   81.49
  -2   3   0 3260.47   87.49
   2   3   0 3212.28   79.29
  -2   3   0 3285.47   80.29
  -2   3   0 3093.19   93.19
   2   3   0 3198.18   77.99
   2   3   0 3075.99   79.89
   2   3   0 3299.67   78.69
   2   3   0 3258.47   78.69
   2   3   0 3168.18   80.39
   2   3   0 3206.08   80.89
   2  -3   0 3193.18   78.09
   2  -3   0 3174.88   78.89
   2  -3   0 3141.49   73.39
   2  -3   0 3367.76   84.99
  -2  -3   0 3222.48   77.39
  -2  -3   0 3159.68   77.79
  -2  -3   0 3308.17   79.89
   2  -3   0 3216.18   84.39
  -2  -3   0 3250.67   76.99
  -2  -3   0 3256.07   77.69
   2  -3   0 3193.48   77.29
  -2  -3   0 3101.09   79.99
   2  -3   0 3168.88   80.09
   2  -3   0 3201.48   79.99
   2  -3   0 3061.29   82.19
  -2  -3   0 3216.68   78.49
  -2  -3   0 3176.38   78.19
  -2  -3   0 3180.88   78.59
   2  -3   0 3157.98   78.49
  -2  -3   0 3231.88   79.69
   2  -3   0 3265.97   88.59
   2   3   1   89.89    7.60
  -2   3  -1   95.89    9.80
  -2   3  -1  101.89    8.90
  -2   3  -1   86.19    5.00
   2   3   1  118.79    8.30
   2   3   1   89.09    7.30
  -2   3  -1   78.29    7.60
   2   3   1   98.49    7.50
   2   3   1   83.99    9.00
  -2   3  -1   89.99    6.70
   2   3   1   83.69    9.00
  -2   3  -1   98.69    7.30
  -2   3  -1   87.39    6.40
   2   3   1   88.19    5.30
   2   3   1   84.89    5.60
  -2   3  -1   83.19    6.70
  -2   3  -1   94.09    8.00
   2   3   1   83.59    6.50
  -2   3  -1   86.49    7.90
   2  -3   1   83.49    6.40
   2  -3   1   86.99    5.80
  -2  -3  -1   85.39    4.90
   2  -3   1   92.99    5.60
   2  -3   1   88.49    7.30
  -2  -3  -1   94.99    7.00
  -2  -3  -1   88.99    8.00
  -2  -3  -1   95.19    8.30
  -2  -3  -1   81.99    6.00
   2  -3   1   86.59    7.80
   2  -3   1   96.39    7.30
   2  -3   1   85.99    6.70
   2  -3   1   87.49    7.00
   2  -3   1   93.39    7.20
  -2  -3  -1   87.79    7.00
  -2  -3  -1   84.79    6.10
  -2  -3  -1   84.09    6.90
  -2  -3  -1   79.79    3.80
  -2  -3  -1   92.89    5.20
  -2  -3  -1  109.49    8.70
   2  -3   1  106.69    8.90
  -2  -3  -1  111.39    9.90
  -2   3  -2  316.37   15.50
   2   3   2  351.36   17.00
  -2   3  -2  331.37   15.70
  -2   3  -2  324.97   15.20
   2   3   2  334.67   12.30
  -2   3  -2  303.57   16.10
   2   3   2  326.87   11.90
   2   3   2  310.27   14.00
  -2   3  -2  301.17   15.80
   2   3   2  313.77   16.00
  -2   3  -2  312.47   15.90
   2   3   2  287.77   19.60
  -2   3  -2  299.17   17.20
  -2   3  -2  300.07   13.10
  -2   3  -2  303.97   14.80
  -2   3  -2  321.37   13.50
   2   3   2  304.97   15.50
  -2   3  -2  321.47   15.20
   2   3   2  314.17   11.20
   2   3   2  332.37   15.50
   2   3   2  323.67   15.80
   2  -3   2  338.67   15.60
  -2  -3  -2  306.77   19.30
  -2  -3  -2  313.87   15.30
  -2  -3  -2  328.17   16.30
   2  -3   2  305.97   13.50
  -2  -3  -2  331.57   12.40
   2  -3   2  311.07   15.70
  -2  -3  -2  306.37    9.80
  -2  -3  -2  302.27   13.90
  -2  -3  -2  336.67   15.80
   2  -3   2  322.17   15.00
   2  -3   2  337.67   15.70
  -2  -3  -2  301.57   16.00
   2  -3   2  295.17   12.60
   2  -3   2  305.47   14.30
  -2  -3  -2  337.27   14.60
   2  -3   2  335.87   15.60
  -2  -3  -2  301.87   12.60
  -2  -3  -2  314.67   10.00
   2  -3   2  321.07   16.20
  -2  -3  -2  311.77   10.60
   2  -3   2  333.57   15.40
  -2  -3  -2  298.17   18.30
  -2  -3  -2  314.37   15.10
   2   3   3 3054.59   83.69
   2   3   3 3137.19   86.29
   2   3   3 3106.49   82.59
  -2   3  -3 3102.69   81.59
  -2   3  -3 3021.90   83.19
  -2   3  -3 3128.19   77.69
   2   3   3 3098.09  101.89
  -2   3  -3 3212.58   85.59
   2   3   3 2963.50   83.09
  -2   3  -3 3097.59   89.79
  -2   3  -3 3065.39   86.29
  -2   3  -3 3129.39   82.79
   2   3   3 3037.90   80.59
  -2   3  -3 3110.19   83.69
   2   3   3 3059.79   83.89
  -2   3  -3 3145.69   84.39
  -2   3  -3 3061.89   80.29
   2  -3   3 3193.68   84.89
  -2  -3  -3 3028.00   84.29
  -2  -3  -3 3157.08   80.19
  -2  -3  -3 3002.10   85.29
  -2  -3  -3 3068.89   83.29
   2  -3   3 3104.39   82.89
  -2  -3  -3 3092.29   77.99
  -2  -3  -3 3161.38   82.19
   2  -3   3 3051.19   76.19
  -2  -3  -3 3071.59   84.69
  -2  -3  -3 3070.59   76.09
  -2  -3  -3 3045.30   86.49
   2  -3   3 3176.18   83.49
  -2  -3  -3 3086.49   71.29
  -2  -3  -3 3068.99   82.99
   2  -3   3 3154.08   88.79
   2  -3   3 3254.87   83.79
  -2  -3  -3 2903.71   90.99
   2  -3   3 3119.29   80.69
  -2  -3  -3 3157.48   84.79
   2  -3   3 3042.20   77.69
  -2  -3  -3 3097.09   75.29
   2  -3   3 3117.69   78.09
   2   3   4  355.16   21.80
  -2   3  -4  311.07   19.90
   2   3   4  324.37   18.40
  -2   3  -4  332.27   19.40
  -2   3  -4  367.66   20.90
  -2   3  -4  321.17   18.70
  -2   3  -4  351.96   20.00
  -2   3  -4  327.87   15.40
  -2   3  -4  318.27   18.10
   2   3   4  348.67   20.00
  -2   3  -4  304.27   19.80
  -2   3  -4  319.67   19.60
   2   3   4  326.37   18.80
   2  -3   4  295.27   19.60
   2  -3   4  332.37   18.80
  -2  -3  -4  359.96   19.50
  -2  -3  -4  312.27   14.70
   2  -3   4  349.96   12.40
  -2  -3  -4  327.27   19.60
  -2  -3  -4  342.47   15.70
  -2  -3  -4  349.57   16.30
  -2  -3  -4  336.07   24.90
   2  -3   4  331.47   13.70
  -2  -3  -4  320.27   19.20
  -2  -3  -4  325.57   11.10
   2  -3   4  354.76   20.50
  -2  -3  -4  351.96   20.60
   2  -3   4  318.47   16.40
  -2  -3  -4  330.67   19.70
   2  -3   4  337.97   17.50
   2  -3   4  339.57   14.00
  -2  -3  -4  338.97   18.70
   2  -3   4  367.76   21.40
   2  -3   4  327.97   12.30
   2   3   5   96.39   15.50
   2   3   5  107.69   13.70
  -2   3  -5  118.29   12.20
   2   3   5   73.09   11.40
  -2   3  -5  101.19   13.70
  -2   3  -5   78.79   12.70
   2   3   5   72.79   12.10
  -2   3  -5   75.89   14.90
  -2   3  -5   98.19   13.70
  -2   3  -5   78.09    9.40
   2   3   5   83.89   12.90
  -2   3  -5   84.69   12.80
  -2   3  -5   96.69   20.90
   2   3   5   90.89   12.90
  -2   3  -5  101.29    9.20
  -2  -3  -5   72.99   12.60
  -2  -3  -5   89.19   12.80
   2  -3   5   93.89   13.00
   2  -3   5  107.59   17.30
  -2  -3  -5   80.59   11.40
  -2  -3  -5   78.19   17.60
  -2  -3  -5   86.09   10.10
   2  -3   5   95.79   14.50
   2  -3   5   96.79    9.40
   2  -3   5   88.39   12.70
   2  -3   5   69.79   11.30
  -2  -3  -5   94.59   13.40
   2  -3   5   92.09   14.50
  -2  -3  -5   73.59   12.70
  -2  -3  -5   85.09    9.30
   2  -3   5   91.89    9.80
  -2  -3  -5   87.59    9.20
   2  -3   5   84.79    6.50
   2   3   6   40.70   10.90
   2   3   6   42.30   11.30
  -2   3  -6   41.60   11.90
   2   3   6   43.30   10.90
  -2   3  -6   31.90   10.10
  -2   3  -6   45.40   11.00
  -2   3  -6   53.09   10.50
   2   3   6   54.09   12.60
  -2   3  -6   34.30   10.10
   2   3   6   43.80   11.90
  -2  -3  -6   47.80   11.80
   2  -3   6   46.30   12.40
  -2  -3  -6   41.30    8.00
   2  -3   6   55.09   12.90
  -2  -3  -6   36.50    9.60
  -2  -3  -6   66.39   13.30
   2  -3   6   23.90    9.00
   2  -3   6   40.00   10.90
   2  -3   6   58.39   16.50
  -2   3  -7  571.44   36.10
  -2   3  -7  593.44   32.80
  -2   3  -7  599.64   34.20
   2   3   7  601.24   36.20
  -2   3  -7  629.04   32.00
   2   3   7  528.95   33.40
   2   3   7  616.64   38.80
  -2  -3  -7  604.54   33.90
  -2  -3  -7  568.04   35.30
   2  -3   7  588.94   35.00
  -2  -3  -7  621.04   34.30
   2  -3   7  611.74   37.80
  -2   3  -8   88.99   17.00
   2   3   8   72.59   16.70
  -2   3  -8   76.59   14.50
   2   3   8   75.89   18.80
  -2   3  -8   94.69   19.30
   2   3   8   48.70   17.70
  -2  -3  -8   91.19   17.10
   2  -3   8   61.09   15.10
  -2  -3  -8   82.29   17.80
   2  -3   8   67.69   16.60
   2   4  -9   15.40   12.50
   2   4  -9   45.80   10.90
  -2   4   9   36.40   12.70
  -2   4   9   51.09   18.80
   2   4  -9   23.30   12.80
   2  -4  -9   19.80   12.30
  -2  -4   9   22.80   11.30
  -2  -4   9    3.20   19.20
   2  -4  -9   35.30   13.70
   2   4  -8  127.99   16.20
  -2   4   8  137.99   19.30
   2   4  -8  136.19   21.40
   2   4  -8  128.49   17.10
  -2   4   8  123.89   23.30
   2   4  -8  137.09   20.20
   2  -4  -8  114.19   14.90
  -2  -4   8  127.49   27.00
   2  -4  -8  117.49   20.10
  -2  -4   8   92.89   15.90
   2   4  -7  243.08   18.90
   2   4  -7  240.38   17.80
   2   4  -7  225.48   20.20
  -2   4   7  235.38   17.60
  -2   4   7  273.17   26.80
  -2   4   7  258.97   20.10
   2   4  -7  257.57   20.50
   2   4  -7  250.07   22.00
  -2   4   7  241.28   15.10
   2  -4  -7  218.18   16.10
  -2  -4   7  233.28   19.40
   2  -4  -7  183.88   32.60
   2  -4  -7  192.68   25.60
   2  -4  -7  237.88   18.70
   2  -4  -7  209.18   19.80
  -2  -4   7  240.88   18.90
   2  -4  -7  250.97   20.10
  -2  -4   7  222.78   33.00
   2   4  -6  337.27   23.10
  -2   4   6  318.17   17.30
  -2   4   6  334.97   20.80
   2   4  -6  293.77   19.90
   2   4  -6  316.47   17.70
   2   4  -6  335.67   19.20
   2   4  -6  345.97   22.60
   2   4  -6  320.17   19.80
   2   4  -6  295.47   17.90
   2   4  -6  316.37   21.30
  -2   4   6  311.27   27.20
  -2   4   6  335.97   23.20
   2   4  -6  293.37   24.60
   2  -4  -6  293.57   11.70
   2  -4  -6  327.57   15.80
   2  -4  -6  348.27   20.90
  -2  -4   6  308.87   14.40
   2  -4  -6  300.27   19.00
  -2  -4   6  325.97   20.30
  -2  -4   6  294.47   21.30
  -2  -4   6  304.77   14.50
   2  -4  -6  298.37   17.10
  -2  -4   6  328.57   16.00
   2  -4  -6  306.57   13.20
  -2  -4   6  313.47   20.70
   2  -4  -6  317.37   21.80
   2  -4  -6  323.47   19.40
   2  -4  -6  312.27   21.10
   2  -4  -6  337.67   12.10
   2  -4  -6  318.67   20.20
   2  -4  -6  308.67   25.60
  -2  -4   6  313.07   16.20
  -2   4   5 2389.56   81.59
   2   4  -5 2399.96   70.69
   2   4  -5 2426.16   60.49
  -2   4   5 2348.47   62.39
  -2   4   5 2459.95   66.99
   2   4  -5 2490.35   74.79
   2   4  -5 2454.75   74.19
   2   4  -5 2402.96   68.89
   2   4  -5 2371.86   70.09
  -2   4   5 2394.16   69.49
   2   4  -5 2335.07   74.39
   2   4  -5 2471.75   69.49
  -2   4   5 2449.05   72.09
   2   4  -5 2353.36   67.19
  -2   4   5 2338.57   74.39
   2   4  -5 2405.66   73.69
   2  -4  -5 2457.65   75.99
   2  -4  -5 2336.37   84.49
  -2  -4   5 2352.66   60.09
  -2  -4   5 2471.15   64.49
   2  -4  -5 2398.26   69.19
   2  -4  -5 2535.25   74.69
  -2  -4   5 2475.15   64.89
   2  -4  -5 2430.46   56.19
   2  -4  -5 2497.15   75.99
   2  -4  -5 2424.36   69.39
  -2  -4   5 2486.45   69.79
   2  -4  -5 2337.97   69.89
   2  -4  -5 2408.56   69.99
   2  -4  -5 2511.85   74.29
   2  -4  -5 2458.95   64.49
  -2  -4   5 2405.66   64.59
   2  -4  -5 2465.85   65.39
  -2  -4   5 2307.17   68.19
   2  -4  -5 2381.06   70.39
  -2  -4   5 2366.16   70.39
   2  -4  -5 2319.57   71.39
   2  -4  -5 2463.95   63.79
  -2  -4   5 2334.97   72.79
   2  -4  -5 2434.16   70.19
  -2   4   4 7771.72  192.18
  -2   4   4 7949.80  203.48
   2   4  -4 7881.81  191.78
  -2   4   4 7903.21  186.98
   2   4  -4 7991.10  190.68
  -2   4   4 7972.00  189.98
   2   4  -4 7859.61  192.78
   2   4  -4 8004.70  190.88
  -2   4   4 8187.28  192.78
   2   4  -4 7795.62  190.08
  -2   4   4 7948.30  191.98
   2   4  -4 7871.31  195.08
   2   4  -4 8084.09  186.28
   2   4  -4 8088.89  196.08
   2   4  -4 7845.42  201.48
  -2   4   4 7945.60  195.78
   2   4  -4 7850.91  192.38
  -2  -4   4 7790.22  189.08
  -2  -4   4 8008.10  186.78
   2  -4  -4 7928.21  188.38
   2  -4  -4 8232.88  190.78
   2  -4  -4 7272.07  198.78
   2  -4  -4 7911.21  193.78
  -2  -4   4 8008.90  191.58
   2  -4  -4 8007.70  191.48
  -2  -4   4 7589.54  189.68
  -2  -4   4 7935.21  187.78
   2  -4  -4 7741.93  187.78
   2  -4  -4 7895.01  190.28
   2  -4  -4 7805.32  191.98
   2  -4  -4 8001.80  194.98
   2  -4  -4 7909.01  185.68
  -2  -4   4 7998.50  191.58
   2  -4  -4 7828.22  197.38
  -2  -4   4 8050.99  195.48
  -2  -4   4 7706.13  183.48
   2  -4  -4 8020.30  191.68
   2  -4  -4 7931.51  192.48
   2  -4  -4 8273.47  208.58
   2   4  -3 1507.25   45.70
  -2   4   3 1482.05   43.40
   2   4  -3 1516.95   41.90
   2   4  -3 1490.75   45.00
   2   4  -3 1450.65   41.90
   2   4  -3 1517.25   45.00
   2   4  -3 1502.85   44.70
   2   4  -3 1539.25   46.00
   2   4  -3 1558.54   43.40
  -2   4   3 1493.25   42.20
  -2   4   3 1534.05   43.80
  -2   4   3 1428.76   42.60
  -2   4   3 1498.25   44.90
   2   4  -3 1483.35   43.60
  -2   4   3 1533.95   43.70
  -2   4   3 1448.46   50.89
  -2   4   3 1524.55   45.50
  -2  -4   3 1511.05   43.00
   2  -4  -3 1443.36   52.89
   2  -4  -3 1507.55   43.10
   2  -4  -3 1549.74   45.50
   2  -4  -3 1477.75   44.50
   2  -4  -3 1549.05   49.99
   2  -4  -3 1548.15   42.80
  -2  -4   3 1486.75   44.00
   2  -4  -3 1508.35   42.80
  -2  -4   3 1527.35   46.30
  -2  -4   3 1499.45   46.40
  -2  -4   3 1491.25   43.10
   2  -4  -3 1538.65   45.00
  -2  -4   3 1491.25   44.10
  -2  -4   3 1503.75   38.90
   2  -4  -3 1518.65   41.20
  -2  -4   3 1508.75   41.20
  -2  -4   3 1478.25   42.40
   2  -4  -3 1486.55   42.30
   2  -4  -3 1409.16   42.10
   2  -4  -3 1459.65   44.90
   2  -4  -3 1417.56   38.00
   2   4  -2 2136.19   60.49
  -2   4   2 2139.19   55.79
  -2   4   2 2151.38   56.79
  -2   4   2 2180.98   55.69
   2   4  -2 2193.38   58.89
   2   4  -2 2139.29   57.89
  -2   4   2 2138.59   57.59
  -2   4   2 2155.38   57.89
  -2   4   2 2187.08   63.09
   2   4  -2 2203.38   54.59
   2   4  -2 2090.69   61.99
   2   4  -2 2206.88   58.29
   2   4  -2 2289.47   57.19
   2   4  -2 2243.88   58.09
  -2   4   2 2187.58   58.89
  -2   4   2 2201.78   62.09
   2  -4  -2 2208.68   52.59
  -2  -4   2 2198.78   58.59
  -2  -4   2 2183.38   57.79
   2  -4  -2 2152.68   56.59
  -2  -4   2 2149.58   57.99
   2  -4  -2 2202.68   54.99
  -2  -4   2 2189.38   54.59
   2  -4  -2 2159.48   52.79
   2  -4  -2 2172.38   57.19
  -2  -4   2 2230.98   59.69
  -2  -4   2 2151.88   58.69
   2  -4  -2 2163.38   56.79
   2  -4  -2 2134.89   58.29
   2  -4  -2 2085.39   58.59
   2  -4  -2 2171.78   51.89
   2  -4  -2 2197.58   79.69
   2  -4  -2 2190.08   58.29
   2  -4  -2 2275.27   68.29
  -2  -4   2 2170.98   56.99
   2  -4  -2 2124.59   64.59
  -2  -4   2 2147.39   56.59
  -2   4   1 2126.29   53.19
   2   4  -1 2089.59   55.59
   2   4  -1 2081.39   57.29
   2   4  -1 2114.69   54.29
   2   4  -1 2233.38   56.99
  -2   4   1 2111.49   51.59
  -2   4   1 2158.78   59.99
  -2   4   1 2146.99   56.69
   2   4  -1 2053.69   55.99
  -2   4   1 2038.80   63.69
  -2   4   1 2100.09   53.09
  -2   4   1 2121.79   55.79
   2   4  -1 2175.88   53.39
   2   4  -1 2103.09   49.99
   2   4  -1 2073.99   55.39
  -2   4   1 2061.49   55.29
   2   4  -1 2144.89   54.49
   2  -4  -1 2107.29   60.99
  -2  -4   1 2111.69   54.79
  -2  -4   1 2132.99   56.29
   2  -4  -1 2047.00   55.89
  -2  -4   1 2160.08   56.49
  -2  -4   1 2130.29   55.29
  -2  -4   1 2149.48   56.29
   2  -4  -1 2103.89   56.49
   2  -4  -1 2357.26   72.79
  -2  -4   1 2064.99   55.39
  -2  -4   1 2065.19   53.69
  -2  -4   1 2074.39   55.69
   2  -4  -1 2198.88   59.49
   2  -4  -1 2090.59   53.49
   2  -4  -1 2066.89   51.59
   2  -4  -1 2098.29   56.29
  -2  -4   1 2098.79   55.09
  -2  -4   1 2112.09   54.59
   2  -4  -1 2241.18   67.49
   2  -4  -1 2110.19   55.89
   2  -4  -1 2061.59   51.09
   2   4   0 4023.20  103.09
  -2   4   0 4102.89   99.99
   2   4   0 4059.19   99.59
   2   4   0 4086.89   98.79
  -2   4   0 4208.28  101.39
  -2   4   0 4136.59   95.89
  -2   4   0 4081.49  104.29
  -2   4   0 4169.98   98.99
   2   4   0 3948.51   99.19
   2   4   0 3954.90  100.69
  -2   4   0 3971.60  106.09
  -2   4   0 3897.81  113.99
  -2   4   0 4136.99  101.49
   2   4   0 3935.11   97.49
  -2   4   0 4128.69  109.39
  -2   4   0 4166.98   98.19
   2   4   0 4177.48   99.69
   2   4   0 4059.19   99.89
   2  -4   0 4077.69   97.99
   2  -4   0 4045.30  107.69
  -2  -4   0 4154.18  101.39
  -2  -4   0 4084.39   98.29
   2  -4   0 4143.09   97.19
  -2  -4   0 4164.58   99.49
   2  -4   0 4041.30  100.99
   2  -4   0 4135.19   99.79
  -2  -4   0 4040.70   98.49
  -2  -4   0 4127.19  102.09
   2  -4   0 4176.08  104.29
   2  -4   0 4170.78  102.39
   2  -4   0 3959.90   99.19
  -2  -4   0 4124.49   99.29
   2  -4   0 4179.28  105.79
  -2  -4   0 4149.08   99.49
  -2  -4   0 4099.59   96.49
   2  -4   0 4047.09  100.89
  -2  -4   0 4080.69   99.49
  -2  -4   0 4001.10   99.59
   2   4   1  741.53   27.40
   2   4   1  760.42   30.10
  -2   4  -1  758.32   24.50
  -2   4  -1  773.72   30.80
  -2   4  -1  793.22   21.50
   2   4   1  777.02   25.70
   2   4   1  762.22   23.80
  -2   4  -1  763.92   24.50
  -2   4  -1  794.22   25.70
   2   4   1  771.72   28.20
  -2   4  -1  806.82   27.10
  -2   4  -1  826.82   26.90
  -2   4  -1  843.52   33.50
  -2   4  -1  770.62   27.80
   2   4   1  753.52   23.30
   2   4   1  761.02   26.60
   2   4   1  799.82   29.10
  -2   4  -1  800.72   26.00
   2   4   1  757.52   24.40
   2  -4   1  783.72   25.50
  -2  -4  -1  821.62   29.70
   2  -4   1  844.02   28.20
   2  -4   1  851.61   27.60
   2  -4   1  749.03   28.00
  -2  -4  -1  770.82   24.00
   2  -4   1  794.92   25.90
  -2  -4  -1  765.52   27.00
  -2  -4  -1  777.32   23.00
  -2  -4  -1  827.62   27.20
   2  -4   1  808.82   24.90
   2  -4   1  805.02   28.10
  -2  -4  -1  751.12   28.40
   2  -4   1  788.22   22.50
  -2  -4  -1  754.02   25.20
  -2  -4  -1  750.42   26.70
  -2  -4  -1  771.02   23.00
  -2  -4  -1  769.42   27.30
  -2   4  -2  600.14   21.30
   2   4   2  572.04   23.90
  -2   4  -2  586.74   21.90
   2   4   2  585.84   24.10
   2   4   2  515.95   26.00
  -2   4  -2  574.74   22.70
  -2   4  -2  597.24   22.90
  -2   4  -2  577.34   19.90
  -2   4  -2  585.44   25.40
  -2   4  -2  561.94   22.20
   2   4   2  598.84   28.80
   2   4   2  646.04   24.30
   2   4   2  583.04   17.10
   2   4   2  586.94   20.90
   2   4   2  531.15   19.30
  -2   4  -2  591.64   24.40
  -2   4  -2  597.04   23.60
   2   4   2  568.44   17.80
  -2   4  -2  577.54   23.90
  -2   4  -2  588.64   24.00
   2   4   2  579.34   22.30
   2  -4   2  571.54   20.90
  -2  -4  -2  563.64   17.40
   2  -4   2  576.24   22.30
  -2  -4  -2  551.04   19.00
   2  -4   2  553.04   22.80
   2  -4   2  612.74   21.30
   2  -4   2  580.44   23.80
  -2  -4  -2  565.14   15.50
  -2  -4  -2  580.14   22.60
  -2  -4  -2  597.64   26.00
   2  -4   2  617.54   21.80
  -2  -4  -2  568.74   17.50
  -2  -4  -2  569.44   22.80
  -2  -4  -2  564.44   22.00
  -2  -4  -2  588.54   23.00
  -2  -4  -2  581.14   27.60
  -2  -4  -2  586.24   24.50
   2  -4   2  597.84   22.30
  -2  -4  -2  553.74   22.80
   2  -4   2  600.04   23.90
  -2  -4  -2  567.44   19.20
   2  -4   2  576.94   22.40
   2   4   3   33.40    7.00
  -2   4  -3   32.20    5.50
   2   4   3   29.70    6.20
  -2   4  -3   38.00    7.50
  -2   4  -3   38.30    6.60
   2   4   3   31.30    6.50
  -2   4  -3   26.20    6.70
  -2   4  -3   27.10    5.90
   2   4   3   35.00    8.00
   2   4   3   30.10    6.20
   2   4   3   29.30   10.50
   2   4   3   34.30    7.30
  -2   4  -3   16.90    5.70
  -2   4  -3   23.10    5.90
   2  -4   3   30.10    6.50
  -2  -4  -3   48.70   10.60
  -2  -4  -3   32.20    7.40
  -2  -4  -3   28.00    2.90
  -2  -4  -3   35.00    3.00
  -2  -4  -3   24.90    5.60
   2  -4   3   27.20    6.60
  -2  -4  -3   30.90    3.90
   2  -4   3   29.40    5.60
  -2  -4  -3   33.70    8.60
   2  -4   3   26.70    5.80
  -2  -4  -3   42.40    7.50
   2  -4   3   29.90    4.70
  -2  -4  -3   39.30    6.80
  -2  -4  -3   25.60    7.70
  -2  -4  -3   31.60    5.80
   2  -4   3   42.80    8.10
  -2  -4  -3   32.20    4.60
  -2  -4  -3   31.80    3.60
  -2  -4  -3   27.40    4.60
   2  -4   3   25.40    6.60
  -2  -4  -3   26.30    8.00
   2  -4   3   42.70    7.30
  -2  -4  -3   19.40    5.50
   2   4   4  883.71   37.30
  -2   4  -4  842.22   30.70
   2   4   4  879.01   34.40
   2   4   4  877.41   32.90
  -2   4  -4  899.71   34.40
  -2   4  -4  930.61   36.70
  -2   4  -4  817.32   36.10
   2   4   4  867.51   44.50
  -2   4  -4  947.71   35.10
  -2   4  -4  837.22   34.10
   2   4   4  913.91   35.60
  -2   4  -4  853.21   34.70
  -2   4  -4  847.82   34.60
   2   4   4  868.81   35.40
  -2  -4  -4  916.51   29.30
  -2  -4  -4  826.62   40.60
  -2  -4  -4  845.62   33.50
  -2  -4  -4  866.01   35.00
   2  -4   4  971.20   37.00
   2  -4   4  908.81   28.20
  -2  -4  -4  938.91   31.30
  -2  -4  -4  860.21   21.80
   2  -4   4  889.41   26.40
   2  -4   4  913.21   26.80
  -2  -4  -4  863.71   25.10
   2  -4   4  866.81   32.90
  -2  -4  -4  861.81   37.60
  -2  -4  -4  900.91   33.80
  -2  -4  -4  865.01   33.80
  -2  -4  -4  875.51   33.30
   2  -4   4  859.41   33.70
   2  -4   4  903.91   31.80
   2  -4   4  885.71   36.50
  -2  -4  -4  926.31   27.90
   2  -4   4  868.31   28.30
  -2  -4  -4  886.71   36.90
  -2   4  -5   13.90    6.50
   2   4   5   10.70    6.20
  -2   4  -5   14.70    7.10
  -2   4  -5   24.20    8.20
  -2   4  -5   10.50    5.70
   2   4   5    7.30    5.60
  -2   4  -5   17.00    9.30
   2   4   5   18.50    8.10
   2   4   5   15.00    7.20
  -2   4  -5   17.60    7.70
  -2   4  -5   12.80    8.50
   2   4   5   14.80    7.50
   2   4   5   22.30    6.80
  -2   4  -5   15.20    6.50
   2  -4   5   10.40    7.00
   2  -4   5   11.50    5.30
  -2  -4  -5    6.30    6.40
  -2  -4  -5   22.00    5.80
   2  -4   5    8.50    3.90
  -2  -4  -5    7.50    4.00
   2  -4   5   16.00    7.10
  -2  -4  -5    8.20    7.90
   2  -4   5   -0.80    7.10
  -2  -4  -5   19.70    7.80
  -2  -4  -5   -2.70   11.10
  -2  -4  -5   12.00    8.40
   2  -4   5   15.90    5.80
  -2  -4  -5   12.10    4.90
  -2   4  -6  108.09   17.20
   2   4   6   92.69   13.70
   2   4   6   87.09   16.80
  -2   4  -6   83.29   12.50
   2   4   6   85.59   15.00
[truncated: 1,216,022 more chars]
