# Supplementary material for: Diastereodivergent nucleophile–nucleophile alkene chlorofluorination
Source: Nat Chem. 2024 Jul 1;16(10):1647–55. doi: 10.1038/s41557-024-01561-6 (PMC11446824; doi:10.1038/s41557-024-01561-6)
Supplement: Supplementary file 3 — Eight files of xyz coordinates: 1,2_chloride_shift.docx Cartesian coordinates of model alkene forming anti-chlorofluoride through 1,2-chloride shift via chloronium cation. alkene_activation.docx Cartesian coordinates of I(III)–alkene complexes and complexation transition states. direct_chloronium_formation_transition_states.docx Cartesian coordinates of direct Cl+ delivery to alkene transition states. iodane_ligand_exchange.docx Cartesian coordinates of iodanes IF2, IFCl and ICl2 and ligand exchange transition states between them with different sites and extents of HF coordination. iodine(III)iranium_vs_iodine(III)-π_complex.docx Cartesian coordinates of iodine(III)iranium and iodine(III)–π complex with model homoallylic amine showing latter is favoured thermodynamically. isolated_fluoride_chloride_hf_clusters.docx Cartesian coordinates of fluoride and chloride with 0–6 HF coordinated to anions. ligand_coupling_transition_states.docx Cartesian coordinates of ligand coupling of fluoride or chloride from C–I(III) intermediates. syn-1,2-halo-λ3-iodanation.docx Cartesian coordinates of alkene syn-difunctionalisation to form C–I(III) and C–X (X = F or Cl). [file 41557_2024_1561_MOESM3_ESM.zip]

Archive with 17 entries (16 files):
- Calculations archive/
- Calculations archive/1,2 chloride shift.docx
- __MACOSX/Calculations archive/._1,2 chloride shift.docx
- Calculations archive/Syn-1,2-halo-╬╗3-iodanation.docx
- __MACOSX/Calculations archive/._Syn-1,2-halo-╬╗3-iodanation.docx
- Calculations archive/Isolated Fluoride and Chloride HF clusters.docx
- __MACOSX/Calculations archive/._Isolated Fluoride and Chloride HF clusters.docx
- Calculations archive/Direct chloronium formation transition state.docx
- __MACOSX/Calculations archive/._Direct chloronium formation transition state.docx
- Calculations archive/Alkene activation.docx
- __MACOSX/Calculations archive/._Alkene activation.docx
- Calculations archive/Ligand coupling transition state.docx
- __MACOSX/Calculations archive/._Ligand coupling transition state.docx
- Calculations archive/Iodine(III)iranium vs iodine(III)-╧Ç complex.docx
- __MACOSX/Calculations archive/._Iodine(III)iranium vs iodine(III)-╧Ç complex.docx
- Calculations archive/Ligand exchange.docx
- __MACOSX/Calculations archive/._Ligand exchange.docx
